# Supplementary material for: Exploring differences among serial, portfolio, and novice entrepreneurs: A study of demographic and psychological factors in micro and small enterprises
Source: PLoS One. 2025 Sep 19;20(9):e0332523. doi: 10.1371/journal.pone.0332523 (PMC12448965; doi:10.1371/journal.pone.0332523)
Supplement: S1 File — (XLSX) [file pone.0332523.s001.xlsx]

## Sheet: odwrócone kody
id. ID odpowiedzi	p0. Oświadczam, że jestem świadomy(-a) celów niniejszego badania przeprowadzanego on-line i wyrażam zgodę na dobrowolny w nim udział. Zostałem(-am) poinformowany(-a) o sposobie i warunkach jego procedowania. Zezwalam na wykorzystanie zebranych danych do celów naukowych i przetwarzanie ich w uzasadnionym interesie osób odpowiedzialnych za badanie:	F1. Proszę podać liczbę osób zatrudnionych w firmie na koniec roku 2023.	F2. Do jakiej kategorii należy przedsiębiorstwo?	A1. Rok powstania firmy:	A2. Jaki jest dominujący (pod względem obrotów) sektor działania przedsiębiorstwa?	A3. Jaki jest dominujący (pod względem obrotów) zasięg działania rynkowego przedsiębiorstwa?	A4. Która kategoria charakteryzuje Pana/Pani obecną działalność gospodarczą:	A5[1]. Jakie były przyczyny zakończenia poprzedniej/ ostatniej działalności? [Wyniki firmy były poniżej zadawalającego, zakładanego przez przedsiębiorcę poziomu]	A5[2]. Jakie były przyczyny zakończenia poprzedniej/ ostatniej działalności? [Bankructwo, likwidacja z powodu ponoszenia straty]	A5[3]. Jakie były przyczyny zakończenia poprzedniej/ ostatniej działalności? [Pojawienie się lepszej okazji do prowadzenia biznesu]	A5[4]. Jakie były przyczyny zakończenia poprzedniej/ ostatniej działalności? [Pojawienie się okazji do realizacji zysku z zainwestowanego kapitału (np. sprzedaż firmy/udziałów)]	A5[5]. Jakie były przyczyny zakończenia poprzedniej/ ostatniej działalności? [Inne (jakie)]	A5a. Inne (jakie)?	A6. Województwo w którym firma jest zarejestrowana:	B1. Jakie jest Pana/Pani doświadczenie biznesowe (w latach)?	B2. Stan cywilny:	B3. Stan cywilny gdy podejmowana była decyzja o założeniu działalności gospodarczej:	B3a. Jeżeli w związku to czy partner był aktywny zawodowo?	B4. Wykształcenie	B5. Wiek:	B6. Płeć:	B7[1]. Jakie było Pana/Pani doświadczenie zawodowe przed założeniem działalności gospodarczej? [Był/a Pan/Pani pracownikiem w tej samej branży/sektorze ]	B7[2]. Jakie było Pana/Pani doświadczenie zawodowe przed założeniem działalności gospodarczej? [Był/a Pan/Pani pracownikiem ale w innej branży/sektorze niż prowadzona działalność ]	B7[3]. Jakie było Pana/Pani doświadczenie zawodowe przed założeniem działalności gospodarczej? [Nie pracowałem/łam zawodowo]	B7a[1]. Ile lat: [Był/a Pan/Pani pracownikiem w tej samej branży/sektorze?]	B7a[2]. Ile lat: [Był/a Pan/Pani pracownikiem ale w innej branży/sektorze niż prowadzona działalność?]	B7b. Czy przed podjęciem decyzji o założeniu działalności gospodarczej był Pan/Pani bezrobotny/a?	B7b1. Ile miesięcy był/a Pani/i bezrobotna/y?	B8. Proszę podać, jaka była wysokość Pan/Pani dochodu przed podjęciem decyzji o założeniu działalności gospodarczej. Należy odnieść się do wartości minimalnej i średniej płacy, jakie obowiązywały w czasie przed założeniem firmy.	B9. Czy Pana/Pani rodzice prowadzili działalność gospodarczą?	B10[1]. Czy przed podjęciem działalności oraz w jej początkowej fazie otrzymał Pan/Pani wsparcie: [Aktywne wsparcie (pomoc w założeniu i zorganizowaniu firmy) od partnera/partnerki, najbliższej rodziny lub przyjaciół]	B10[2]. Czy przed podjęciem działalności oraz w jej początkowej fazie otrzymał Pan/Pani wsparcie: [Wsparcie emocjonalne od partnera/partnerki, najbliższej rodziny lub przyjaciół (np. możliwość przedyskutowania problemów i trudności związanych z firmą, akceptacja partnera/partnerki decyzji o założeniu firmy)]	B10[3]. Czy przed podjęciem działalności oraz w jej początkowej fazie otrzymał Pan/Pani wsparcie: [Aktywne wsparcie od partnerów biznesowych, znajomych, dawnych współpracowników]	B10[4]. Czy przed podjęciem działalności oraz w jej początkowej fazie otrzymał Pan/Pani wsparcie: [Nie otrzymałem/am wsparcia]	B11. Czy należy Pan/Pani do organizacji zrzeszającej przedsiębiorców? (np. branżowej/zawodowej – cech, izba, lub organizacje pracodawców)	B12. Czy uważa Pan/Pani, że należy do ludzi cieszących się szacunkiem społecznym (tzn. osobę uważaną za wartościową, godną zaufania lub wykonującą działalność użyteczną społecznie)	C1[1]. Jak zmieniła się kondycja firmy w ciągu ostatnich trzech lat? Proszę ocenić na skali od 1 do 5 gdzie: 1 - znaczący spadek, 2 - spadek, 3 - brak zmian, 4 - wzrost, 5 - znaczący wzrost. [Jak zmieniły się przychody firmy w ciągu ostatnich trzech lat]	C1[2]. Jak zmieniła się kondycja firmy w ciągu ostatnich trzech lat? Proszę ocenić na skali od 1 do 5 gdzie: 1 - znaczący spadek, 2 - spadek, 3 - brak zmian, 4 - wzrost, 5 - znaczący wzrost. [Jak zmieniły się zyski firmy w ciągu ostatnich trzech lat]	C1[3]. Jak zmieniła się kondycja firmy w ciągu ostatnich trzech lat? Proszę ocenić na skali od 1 do 5 gdzie: 1 - znaczący spadek, 2 - spadek, 3 - brak zmian, 4 - wzrost, 5 - znaczący wzrost. [Jak zmieniła się liczba klientów firmy w ciągu ostatnich trzech lat]	C1[4]. Jak zmieniła się kondycja firmy w ciągu ostatnich trzech lat? Proszę ocenić na skali od 1 do 5 gdzie: 1 - znaczący spadek, 2 - spadek, 3 - brak zmian, 4 - wzrost, 5 - znaczący wzrost. [Jak zmieniła się kondycja firmy w porównaniu z konkurencją w ciągu ostatnich trzech lat]	C1[5]. Jak zmieniła się kondycja firmy w ciągu ostatnich trzech lat? Proszę ocenić na skali od 1 do 5 gdzie: 1 - znaczący spadek, 2 - spadek, 3 - brak zmian, 4 - wzrost, 5 - znaczący wzrost. [Jak zmienił się udział w rynku w ciągu ostatnich trzech lat]	C2[1]. Proszę ocenić w jakim stopniu zgadza się Pani/Pan z poniższymi stwierdzeniami w odniesieniu do rozpoznawania i wykorzystywania szans w trakcie prowadzenia działalności. Proszę o ocenę, na skali 1-7: 1 - Zdecydowanie się nie zgadzam 2 - Raczej się nie zgadzam 3 - W niewielkim stopniu się nie zgadzam 4 - Ani się zgadzam, ani nie zgadzam 5 - W niewielkim stopniu się zgadzam 6 - Raczej się zga…	C2[2]. Proszę ocenić w jakim stopniu zgadza się Pani/Pan z poniższymi stwierdzeniami w odniesieniu do rozpoznawania i wykorzystywania szans w trakcie prowadzenia działalności. Proszę o ocenę, na skali 1-7: 1 - Zdecydowanie się nie zgadzam 2 - Raczej się nie zgadzam 3 - W niewielkim stopniu się nie zgadzam 4 - Ani się zgadzam, ani nie zgadzam 5 - W niewielkim stopniu się zgadzam 6 - Raczej się zga…	C2[3]. Proszę ocenić w jakim stopniu zgadza się Pani/Pan z poniższymi stwierdzeniami w odniesieniu do rozpoznawania i wykorzystywania szans w trakcie prowadzenia działalności. Proszę o ocenę, na skali 1-7: 1 - Zdecydowanie się nie zgadzam 2 - Raczej się nie zgadzam 3 - W niewielkim stopniu się nie zgadzam 4 - Ani się zgadzam, ani nie zgadzam 5 - W niewielkim stopniu się zgadzam 6 - Raczej się zga…	C2[4]. Proszę ocenić w jakim stopniu zgadza się Pani/Pan z poniższymi stwierdzeniami w odniesieniu do rozpoznawania i wykorzystywania szans w trakcie prowadzenia działalności. Proszę o ocenę, na skali 1-7: 1 - Zdecydowanie się nie zgadzam 2 - Raczej się nie zgadzam 3 - W niewielkim stopniu się nie zgadzam 4 - Ani się zgadzam, ani nie zgadzam 5 - W niewielkim stopniu się zgadzam 6 - Raczej się zga…	C2a[1]. [Założyłam/łem firmę aby wykorzystać okazję, którą dostrzegłam/łem]	C2a[2]. [W oparciu o okazje biznesowe, które dostrzegłam/łem, stworzyłem nowy produkt/usługę]	C2a[3]. [Zebrałam/łem zespół przedsiębiorczych osób, aby wykorzystać okazję biznesową, którą dostrzegłam/łem]	C2a[4]. [Zwróciłam/łem się do inwestorów/instytucji zewnętrznych aby pozyskać finansowanie dla dostrzeżonej okazji biznesowej]
1	1	2	1	2012	2	1	1							10	3	2	2		4	2	1	0	1	0		5	2		1	2				1	1	4	4	4	3	3	3	5	2	4	6	1	1	1	2
2	1	3	1	2019	2	2	1							12	5	2	2		5	2	1	0	1	0		3	1	2	1	1	1	1	0	0	2	1	4	5	5	4	5	6	6	7	6	1	2	2	2
3	1	1	1	2021	2	3	2	0	0	1	0	0		9	3	1	1	1	5	2	3	1	0	0	9		1	12	1	1				1	2	4	3	4	4	3	4	5	5	6	3	2	2	2	2
4	1	35	2	2020	1	3	1							1	5	2	2		5	2	2	1	0	0	4		1	6	2	2	1	0	0	0	1	1	4	5	4	4	4	5	7	6	4	2	1	1	1
5	1	7	1	2020	1	3	1							1	12	1	1	1	5	2	1	1	0	0	5		2		1	2	1	0	0	0	2	2	3	3	3	3	3	4	5	5	5	1	1	1	1
6	1	18	2	2021	2	4	3							6	10	1	1	1	5	3	1	0	1	0		5	2		1	2	1	1	0	0	2	1	6	6	6	6	6	5	4	4	3	1	1	1	1
7	1	41	2	2005	2	4	2	1	0	0	1	0		2	20	1	1	1	4	4	2	1	0	0	10		2		3	2	0	1	0	0	1	2	4	3	4	4	4	5	7	5	7	1	1	1	1
8	1	31	2	2020	2	4	3							7	19	1	1	1	5	3	3	1	0	0	8		2		2	2	1	1	0	0	1	1	5	5	5	5	5	6	7	7	5	1	2	1	1
9	1	38	2	2019	2	1	1							12	4	1	1	1	4	4	2	1	0	0	20		2		1	2	0	1	0	0	2	3	3	3	3	3	3	4	5	4	4	2	2	2	2
10	1	5	1	2019	2	3	3							1	6	2	2		4	3	2	0	1	0		5	1	7	2	1	1	0	0	0	1	2	4	5	4	2	4	3	7	6	6	1	1	2	1
11	1	12	2	2015	2	2	2	1	0	0	1	0		2	10	1	1	1	3	2	1	1	0	0	6		1	17	2	2	0	1	0	0	2	2	4	3	3	5	6	4	7	5	6	1	1	1	2
12	1	1	1	2017	2	1	3							1	7	2	1	1	4	3	1	0	1	0		5	1	2	2	2				1	2	4	4	4	4	6	3	4	3	4	3	1	2	2	2
13	1	1	1	2017	3	3	3							11	7	2	1	1	4	5	1	0	1	0		10	1	12	1	1	1	0	0	0	2	4	2	2	1	4	3	6	4	5	6	1	1	2	1
14	1	22	2	2016	1	1	3							1	10	1	2		4	2	2	1	0	0	2		1	6	2	2	0	1	1	0	2	1	4	4	5	6	5	7	7	7	7	1	1	1	1
15	1	2	1	2016	2	4	2	0	0	1	0	0		7	6	1	1	1	4	4	1	0	1	0		20	2		1	2	1	1	1	0	2	2	2	3	4	4	5	5	6	7	3	1	2	2	2
16	1	8	1	2017	2	3	2	0	1	0	0	0		5	1	2	2		4	2	2	0	1	0		9	1	8	1	2				1	2	4	3	3	3	3	3	4	4	4	4	1	1	2	1
17	1	0	1	2018	2	1	1							15	7	2	2		3	5	2	1	0	0	7		2		1	2				1	2	3	1	6	6	6	6	1	1	2	2	2	2	2	2
18	1	12	2	2021	1	3	3							7	5	1	1	1	4	2	1	1	0	0	3		1	1	1	2	1	0	0	0	1	2	4	4	4	3	4	4	5	4	4	1	1	1	1
19	1	1	1	2015	2	3	3							10	10	1	1	2	4	4	2	0	1	0		10	2		2	2				1	2	2	2	3	3	3	3	4	4	4	5	2	2	2	2
20	1	15	2	2019	2	4	2	0	0	1	0	0		3	11	1	1	1	5	3	2	1	1	0	6	8	2		2	2	1	1	0	0	2	2	4	4	4	4	4	6	5	6	6	1	2	1	2
21	1	5	1	2008	2	1	1							12	21	1	1	1	5	3	1	1	0	0	1		2		2	2	0	1	0	0	2	1	3	3	3	2	3	4	4	4	4	1	2	2	2
22	1	1	1	2010	2	3	2	1	0	0	0	0		14	14	1	2		5	3	2	1	0	0	7		2		1	2	1	0	0	0	2	1	4	4	3	3	4	2	3	3	4	2	2	2	2
23	1	15	2	2017	2	4	2	1	1	0	0	0		4	10	1	1	1	5	3	1	0	1	0		9	2		2	2				1	2	2	2	2	4	3	2	5	3	6	3	1	2	1	2
24	1	37	2	2016	2	1	1							5	5	1	2		5	2	1			1			2		1	2	0	1	0	0	1	2	3	4	5	3	3	3	5	4	5	2	2	2	2
25	1	1	1	2021	2	4	2	1	0	0	0	0		13	2	1	2		5	2	1	1	0	0	6		2		3	1	1	0	1	0	2	2	4	4	1	3	1	2	2	2	2	1	2	2	2
26	1	3	1	2015	2	3	2	0	0	0	1	0		11	14	1	1	1	5	3	1	1	0	0	5		2		1	2	1	1	1	0	2	1	4	4	4	6	6	7	7	7	7	1	1	1	2
27	1	20	2	2011	1	4	3							1	4	1	1	1	5	2	2	1	0	0	2		2		1	2	1	1	0	0	2	2	3	3	3	3	3	5	3	3	3	1	1	1	1
28	1	10	1	2020	2	1	3							7	6	1	1	1	3	2	1	0	1	0		3	2		1	1	0	1	1	0	1	2	6	4	6	3	4	3	4	5	3	1	2	1	1
29	1	20	2	2012	1	3	3							8	6	1	1	1	5	3	2	0	1	0		3	2		1	2	0	1	0	0	2	2	4	3	4	4	4	6	5	6	6	2	1	2	2
30	1	15	2	2021	3	2	2	0	1	0	0	0		15	2	1	1	1	4	1	2	1	0	0	3		2		2	1	0	1	0	0	1	2	3	3	5	4	6	7	5	1	3	2	1	1	2
31	1	16	2	2008	2	2	3							11	15	1	1	1	4	4	1	1	0	0	5		2		2	1	1	0	0	0	1	2	4	4	4	4	4	6	6	6	6	1	1	1	1
32	1	22	2	2017	2	2	1							1	7	1	2		5	3	1	1	0	0	2		2		3	1	1	0	0	0	1	1	1	4	2	2	4	1	3	4	6	1	2	1	2
33	1	4	1	2021	1	4	2	0	0	0	1	0		12	5	1	1	1	5	3	2	1	0	0	7		2		3	2	0	1	0	0	2	1	4	2	4	3	6	4	6	2	6	2	1	2	1
34	1	3	1	2010	2	2	2	0	1	0	0	0		7	35	1	1	2	5	5	2	1	1	0	11	4	2		1	2				1	2	1	3	3	3	3	3	6	4	7	5	2	2	2	2
35	1	3	1	2019	2	3	1							5	5	2	2		5	3	2	1	0	0	4		1	6	1	2				1	2	1	2	2	1	2	2	2	1	2	2	1	2	1	2
36	1	13	2	1999	2	1	2	1	0	0	0	0		15	2	1	1	1	5	4	1	1	1	0	12	4	1	2	2	2				1	2	2	6	6	6	6	6	4	4	4	4	2	2	2	2
37	1	5	1	2000	3	4	3							16	6	1	1	1	3	3	1	0	1	0		4	2		2	2	0	1	0	0	2	2	4	4	4	4	4	4	4	4	4	2	2	2	2
38	1	5	1	2010	2	1	1							6	15	2	2		3	3	2	1	0	0	15		2		2	2	1	0	0	0	2	2	3	3	3	3	3	4	4	4	4	1	2	1	2
39	1	18	2	2015	2	3	2	0	1	0	0	0		1	20	1	1	1	5	3	2	1	0	0	5		2		2	2				1	2	3	3	2	3	3	3	4	3	5	3	1	2	2	2
40	1	1	1	2014	2	1	1							16	10	1	1	1	5	3	1	1	1	0	7	9	2		1	1	1	0	0	0	2	1	4	4	4	4	4	5	7	7	7	1	1	2	2
41	1	7	1	2011	2	1	2	0	0	1	1	0		12	37	2	2		4	5	1	0	1	0		3	2		1	2				1	2	1	6	6	6	6	6	7	7	7	7	2	2	2	2
42	1	1	1	2014	2	3	2	1	0	1	0	0		6	13	1	2		4	3	2	0	1	0		8	2		2	1	1	0	0	0	2	1	1	1	3	1	2	4	5	6	5	1	1	2	1
43	1	10	1	2019	1	3	1							6	3	1	1	1	4	2	1	0	1	0		3	1	12	1	2	1	0	0	0	2	2	3	3	2	2	2	3	3	4	4	1	1	2	1
44	1	1	1	2018	3	1	2	1	0	0	0	0		9	15	2	2		4	3	2	1	0	0	10		2		2	2				1	2	2	4	4	4	4	4	5	4	4	5	2	1	1	1
45	1	13	2	2020	2	1	1							7	6	1	1	1	5	2	1	0	1	0		2	2		2	2	0	1	0	0	2	2	3	3	3	3	3	4	5	4	4	1	2	1	1
46	1	7	1	2000	2	3	2	0	0	1	0	0		5	25	1	1	1	4	4	2	1	0	0	5		2		2	2	1	0	0	0	2	1	4	2	3	6	5	6	2	5	4	2	2	1	2
47	1	17	2	2015	2	2	3							6	15	1	1	1	5	4	2	1	0	0	8		2		3	1	1	0	0	0	1	2	5	4	4	5	4	5	6	5	6	1	1	1	1
48	1	14	2	2010	1	4	3							7	14	1	1	1	5	3	2	1	0	0	5		2		2	1	1	0	0	0	1	1	5	4	5	4	5	7	5	6	7	1	1	2	1
49	1	17	2	2020	3	3	2	0	0	1	0	0		7	4	1	1	1	5	1	1	1	1	0	3	1	2		1	1	1	1	1	0	1	1	4	4	5	5	5	7	7	7	7	1	1	1	1
50	1	18	2	2020	2	3	2	1	1	1	0	0		6	8	1	1	1	4	2	1	1	0	0	10		2		2	2				1	2	2	4	4	4	4	3	3	5	6	4	2	2	2	1
51	1	29	2	1993	2	1	1							12	20	1	2		5	4	1	1	1	0	7	8	2		1	2				1	2	2	3	3	3	3	3	5	6	7	7	1	2	1	2
52	1	15	2	2019	1	2	2	0	0	1	0	0		14	4	2	2		3	4	1	1	0	0	2		2		2	1	1	0	0	0	1	3	6	3	4	3	3	4	4	5	6	1	2	1	1
53	1	22	2	2015	1	2	1							6	10	1	1	1	4	2	1	1	0	0	5		2		2	2	0	1	0	0	2	2	4	3	4	3	4	5	5	4	5	2	2	2	2
54	1	10	1	2015	3	4	2	0	0	0	1	0		7	10	2	2		5	3	2	1	0	0	5		2		2	1	0	1	0	0	2	2	3	4	4	3	5	3	5	4	4	2	2	2	2
55	1	3	1	2016	2	1	2	0	0	1	0	0		2	10	1	2		5	2	2	1	0	0	6		2		1	2				1	2	1	3	4	4	4	2	6	5	7	6	2	2	2	2
56	1	0	1	2012	2	1	1							10	12	1	1	1	5	3	1	1	0	0	4		2		2	2				1	2	2	4	3	3	3	3	5	4	6	5	1	1	2	2
57	1	0	1	2020	2	3	1							1	1	1	1	1	1	2	2	0	1	0		2	2		1	2	1	0	0	0	2	3	2	2	2	2	2	3	5	2	3	2	2	2	2
58	1	20	2	2015	2	4	3							7	20	2	2		4	4	1	0	1	0		5	2		1	2	0	1	0	0	2	3	6	2	6	3	2	4	4	4	4	2	2	2	2
59	1	30	2	2018	2	2	1							7	18	1	1	1	4	3	2	1	0	0	10		2		1	2				1	2	4	6	6	6	6	6	4	4	4	4	1	2	2	2
60	1	30	2	2020	2	2	2	1	1	0	0	0		2	12	2	2		4	3	2	1	0	0	10		2		1	2				1	2	4	6	6	6	6	6	4	4	4	4	1	2	2	2
61	1	1	1	2020	2	1	2	1	0	0	0	0		7	7	2	2		4	4	1	1	1	0	8	11	2		2	2	0	1	0	0	2	2	2	2	3	3	3	2	3	2	2	1	2	2	1
62	1	10	1	2021	2	2	1							15	3	1	1	1	5	2	2	0	1	0		2	2		2	2	0	1	0	0	2	1	4	5	5	4	4	4	5	5	6	1	2	1	1
63	1	3	1	2021	3	3	2	0	1	0	0	0		7	20	1	1	1	5	4	1	0	1	0		13	2		1	1	1	0	0	0	2	2	3	3	3	2	2	6	6	6	6	1	1	2	2
64	1	45	2	2019	2	1	1							1	6	2	2		5	2	2	1	0	0	8		2		2	2	1	0	0	0	1	1	5	5	5	4	3	7	5	2	5	2	2	1	2
65	1	10	1	2019	3	1	1							15	2	1	1	1	3	2	1	1	0	0	1		2		1	2	1	0	0	0	2	2	3	3	3	3	3	3	4	3	3	1	2	1	1
66	1	4	1	2016	3	4	2	1	0	0	0	0		7	10	1	1	1	5	4	2	1	0	0	5		2		2	2				1	2	2	3	3	2	3	2	6	6	6	4	1	1	2	2
67	1	3	1	2020	1	4	1							6	4	1	1	1	5	3	1	0	1	0		12	1	18	1	2	1	0	0	0	2	2	2	2	3	6	6	4	4	5	5	1	1	2	2
68	1	12	2	2006	2	1	3							3	25	1	1	1	4	4	1	1	0	0	1		1	2	1	2				1	2	2	1	1	1	1	1	4	4	4	4	1	2	2	2
69	1	8	1	2019	2	3	1							13	1	2	2		3	2	2	1	0	0	2		1	9	3	2				1	1	1	4	2	4	3	3	6	4	5	2	1	2	1	1
70	1	47	2	2016	2	3	2	0	0	1	0	0		15	32	1	1	1	5	6	2	0	1	0		18	2		3	2	0	1	0	0	1	4	4	4	4	4	3	4	3	4	3	1	2	1	2
71	1	31	2	2016	3	3	3							10	7	1	1	1	5	2	1	1	0	0	5		2		1	2	0	0	1	0	1	1	4	4	4	3	3	6	6	6	6	1	1	1	1
72	1	1	1	2008	2	4	3							10	20	1	1	1	4	4	2	0	1	0		17	1	12	1	2	0	1	0	0	2	4	3	3	3	6	6	6	2	4	3	2	2	2	2
73	1	49	2	2021	1	4	3							2	3	2	2		2	2	2	0	1	0		3	1	3	1	1	1	1	1	0	2	2	4	6	3	6	3	3	3	4	2	1	2	2	1
74	1	3	1	2011	3	3	1							12	10	1	1	1	5	2	1	0	1	0		5	2		3	2				1	2	1	4	4	4	4	4	7	6	6	6	2	2	2	1
75	1	49	2	2019	1	1	3							9	4	1	1	1	5	2	1	1	0	0	6		2		3	1	1	0	0	0	1	1	5	3	3	2	6	7	6	4	4	2	2	1	1
76	1	5	1	2016	1	3	3							8	20	1	2		3	3	2	1	0	0	10		2		2	2	1	0	0	0	1	1	3	2	5	4	3	3	4	5	4	1	2	2	2
77	1	40	2	2007	2	1	3							7	20	1	1	1	5	3	2	1	0	0	15		2		2	2	1	0	0	0	2	2	3	3	3	3	3	5	5	3	3	2	2	2	1
78	1	25	2	2016	1	2	2	1	0	0	0	0		12	10	1	1	1	5	3	2	1	0	0	5		2		2	2	0	1	0	0	2	1	5	5	5	5	5	5	7	7	5	1	1	2	1
79	1	18	2	2016	2	3	3							8	7	1	1	2	1	2	1	0	1	0		4	1	5	2	1	0	1	0	0	1	2	3	3	3	3	4	4	3	3	3	1	1	1	1
80	1	9	1	1991	2	3	2	1	0	1	0	0		12	33	1	1	2	5	5	2	0	1	0		2	1	6	1	1	1	0	0	0	1	1	4	4	5	3	3	5	6	7	6	1	1	2	2
81	1	2	1	2016	2	3	1							5	6	1	1	1	4	4	1	0	1	0		5	2		1	2	1	0	0	0	2	2	2	2	3	3	3	5	5	6	5	1	2	2	2
82	1	1	1	2020	3	1	1							13	3	1	1	1	4	2	1	1	0	0	10		1	6	2	2	0	1	0	0	2	4	3	3	3	3	3	3	4	4	4	1	1	2	2
83	1	0	1	2010	2	1	2	1	1	0	1	0		6	10	1	1	2	3	3	1	1	0	0	7		2		1	2				1	2	3	3	3	3	3	3	5	4	4	4	1	1	2	2
84	1	1	1	2019	3	1	2	1	1	0	1	0		1	6	2	2		5	2	2	1	0	0	7		2		1	2				1	2	4	5	5	4	4	4	7	5	4	5	1	1	2	1
85	1	45	2	2007	2	4	3							6	18	1	1	1	5	3	2	1	0	0	15		2		3	2	0	1	0	0	2	1	5	5	4	5	5	6	7	4	2	1	1	1	2
86	1	5	1	2005	2	3	1							9	20	1	1	1	5	4	2	0	1	0		5	2		2	2	1	0	0	0	2	4	3	3	4	3	4	4	4	5	5	1	2	2	2
87	1	34	2	2015	2	3	2	0	0	1	0	0		11	3	2	2		4	2	2	1	0	0	10		2		2	2	1	0	0	0	1	2	2	3	5	5	6	5	4	5	5	1	2	2	2
88	1	8	1	2018	2	2	3							9	4	1	1	1	5	2	2	1	0	0	3		2		3	2	1	0	0	0	1	2	4	4	3	2	4	4	4	2	5	1	2	1	2
89	1	20	2	2014	2	2	1							7	10	1	1	1	4	2	1	1	0	0	5		2		2	1	0	1	0	0	1	2	3	4	2	3	2	2	3	3	3	2	2	1	1
90	1	1	1	1995	2	3	2	1	0	0	0	0		1	29	1	1	1	5	6	2	1	0	0	15		2		2	2	1	1	1	0	2	1	3	1	1	1	1	4	4	2	4	1	2	2	2
91	1	7	1	2015	2	4	3							7	35	2	2		5	5	2	0	1	0		10	2		2	2				1	2	2	3	3	3	3	3	4	5	5	6	1	2	1	2
92	1	3	1	1994	3	1	2	0	0	1	0	0		1	29	1	1	1	5	5	2	1	0	0	4		1	3	2	2				1	2	2	4	3	3	3	2	4	5	6	6	1	2	2	2
93	1	1	1	2006	2	3	2	1	0	0	1	0		4	3	1	2		5	3	1	1	0	0	2		2		2	2				1	2	1	4	4	4	2	2	3	3	3	3	1	2	2	2
94	1	26	2	2019	2	2	3							7	28	1	1	1	4	4	2	1	0	0	8		2		3	1				1	2	2	3	4	3	3	3	7	5	4	6	2	2	1	1
95	1	23	2	2021	2	2	3							12	3	1	1	1	4	3	1	1	0	0	10		1	12	2	2				1	2	3	4	4	3	3	4	5	7	5	5	2	1	1	1
96	1	20	2	2008	1	4	3							9	6	1	1	1	4	3	2	1	0	0	10		2		3	1	0	1	1	0	2	2	4	5	4	4	5	6	5	6	6	1	1	1	1
97	1	13	2	2020	1	4	3							6	5	1	1	1	4	3	2	1	0	0	4		2		2	2	1	0	0	0	2	1	3	3	3	2	2	5	4	5	5	1	1	1	1
98	1	4	1	2011	1	3	1							11	15	2	2		5	3	2	1	1	0	8	5	2		1	2				1	2	1	4	4	4	6	3	6	5	6	5	1	1	1	2
99	1	2	1	2021	2	3	1							2	1	2	2		5	2	1	0	1	0		2	1	6	1	2				1	2	4	3	3	4	3	4	5	4	6	4	1	2	1	2
100	1	24	2	2014	3	3	3							7	15	1	2		4	4	2	1	0	0	8		2		2	2	0	1	0	0	2	2	2	4	1	5	4	2	2	6	2	1	2	1	2
101	1	1	1	1992	3	1	1							13	32	1	1	2	5	5	2	0	1	0		5	2		1	2				1	2	2	1	1	1	1	1	3	2	5	2	2	2	2	2
102	1	11	2	2015	1	3	1							4	7	2	2		5	2	1	1	1	0	6	4	1	7	1	1	1	1	0	0	2	3	5	4	4	3	3	5	5	3	5	1	1	2	2
103	1	4	1	2021	2	1	2	1	0	0	1	0		4	7	1	1	1	5	3	1	1	0	0	15		2		2	2				1	2	1	4	2	3	4	5	5	7	5	6	1	2	1	2
104	1	21	2	2021	2	3	3							1	18	1	1	1	5	3	1	0	1	0		5	2		2	2				1	2	4	2	2	3	2	2	6	5	6	5	2	2	2	2
105	1	2	1	2017	1	3	3							7	5	1	1	1	2	3	1	0	1	0		2	2		2	2	0	0	1	0	1	2	3	4	3	3	4	7	5	5	7	1	1	2	1
106	1	2	1	2008	2	2	3							11	20	1	1	1	4	4	1	1	0	0	10		2		3	2	1	1	0	0	1	3	4	3	4	3	3	6	6	4	3	2	1	2	1
107	1	22	2	2016	1	3	3							15	4	2	2		4	3	2	1	0	0	3		2		2	1	0	1	0	0	1	4	2	4	6	3	3	4	5	5	5	1	1	1	2
108	1	9	1	2018	1	4	1							7	20	1	1	1	5	3	1	0	1	0		5	2		2	2	1	0	0	0	1	2	4	4	5	5	5	6	6	6	6	1	1	1	1
109	1	15	2	2006	2	2	3							11	20	2	2		4	4	2	0	1	0		5	1	2	2	2	0	0	1	0	2	1	5	4	4	4	3	5	6	4	3	1	2	2	1
110	1	1	1	2001	2	1	1							14	23	1	2		4	4	2	1	0	0	11		2		2	2	1	0	0	0	2	2	3	3	2	3	3	6	5	5	5	1	2	2	2
111	1	20	2	2004	2	3	2	0	0	1	0	0		1	15	1	2		5	3	1	1	0	0	2		2		1	2				1	2	1	2	2	2	2	2	4	4	4	4	2	1	1	1
112	1	1	1	2015	2	3	2	0	0	1	0	0		16	15	1	1	1	5	3	1	0	1	0		6	2		2	1				1	2	2	3	3	4	4	4	6	5	5	6	1	1	2	2
113	1	5	1	2020	2	2	1							7	20	2	2		5	4	2	1	0	0	20		1	6	1	2				1	1	3	3	3	2	2	2	6	4	5	5	2	1	2	2
114	1	34	2	2020	2	2	2	1	0	1	0	0		6	15	1	1	1	4	3	2	1	0	0	7		1	9	1	1	1	1	0	0	1	3	3	3	3	2	2	2	4	2	2	1	1	2	2
115	1	11	2	2010	2	2	1							9	14	1	2		5	3	1	1	0	0	1		2		2	2	0	1	0	0	2	2	2	4	4	5	3	5	3	6	6	2	2	2	2
116	1	9	1	1994	2	3	1							2	36	1	1	1	5	6	2	0	1	0		11	2		3	2				1	1	1	4	4	4	4	4	7	6	5	4	1	1	1	2
117	1	1	1	2014	2	1	1							3	20	1	1	1	4	4	2	1	0	0	20		2		1	2				1	2	4	3	1	3	4	6	4	3	3	3	2	2	2	2
118	1	1	1	2019	3	3	2	0	0	1	0	0		6	18	1	1	1	3	3	1	0	1	0		14	2		2	2	0	1	0	0	2	1	1	4	2	4	2	4	7	1	5	2	2	1	1
119	1	45	2	2010	2	1	2	1	0	0	0	0		4	28	1	1	1	4	5	1	1	0	0	12		2		2	2	0	0	1	0	2	3	5	2	3	1	2	2	6	6	4	1	2	2	2
120	1	1	1	1991	2	1	1							15	33	1	2		5	5	2	1	0	0	20		2		3	2	1	1	0	0	2	4	2	2	3	3	3	3	4	3	4	2	2	2	2
121	1	15	2	2021	1	4	3							1	4	1	1	1	5	3	1	1	0	0	5		2		2	2	0	1	0	0	2	1	5	5	5	4	5	7	7	7	6	1	1	1	2
122	1	1	1	1991	2	1	1							13	40	1	1	1	5	6	2	0	1	0		15	2		2	2				1	1	3	2	2	2	2	2	2	3	3	3	1	1	1	2
123	1	40	2	2017	2	1	1							5	8	1	2		5	2	1	1	0	0	6		2		2	2				1	2	2	3	3	3	3	3	3	4	5	3	1	2	2	2
124	1	19	2	2009	1	4	3							12	12	2	2		5	4	1	0	1	0		8	2		1	2	1	0	0	0	2	1	4	4	4	4	4	7	6	4	5	1	1	1	2
125	1	5	1	2019	2	1	2	0	0	0	1	0		7	5	2	2		5	2	2	1	0	0	2		2		1	1	0	1	1	0	1	1	3	2	5	3	4	4	3	4	7	1	1	2	2
126	1	20	2	2017	2	2	3							7	4	1	1	1	5	2	1	1	0	0	2		1	5	2	1	0	1	0	0	1	3	5	5	5	4	4	5	4	6	6	1	2	1	1
127	1	43	2	2020	3	3	1							15	3	2	2		5	2	1	1	0	0	5		1	6	1	2	1	1	0	0	2	2	5	5	4	3	4	6	5	5	6	1	1	1	1
128	1	2	1	2019	2	4	1							14	15	1	1	1	5	3	1	0	1	0		5	2		2	2	0	1	0	0	1	2	4	4	5	5	2	2	6	6	6	1	2	2	1
129	1	30	2	2017	2	3	3							7	5	1	1	1	4	4	2	0	1	0		5	2		2	1	1	1	0	0	2	2	4	4	4	4	4	5	5	6	5	1	2	1	2
130	1	49	2	2016	2	3	3							7	5	1	1	2	4	2	2	1	0	0	3		1	12	2	2	1	0	1	0	2	4	4	4	3	3	4	6	6	7	6	1	1	1	2
131	1	32	2	2001	2	3	2	1	1	0	0	0		6	23	2	2		5	4	1	1	0	0	2		2		2	1	0	1	0	0	2	1	2	2	4	3	3	7	7	7	7	1	1	1	2
132	1	32	2	2017	1	2	3							2	5	1	1	1	5	2	2	1	0	0	7		2		3	2	1	0	0	0	1	2	4	4	4	3	4	6	6	5	5	1	1	1	2
133	1	20	2	2019	3	4	3							4	25	1	1	1	5	4	1	1	0	0	10		2		1	1	1	1	1	0	2	2	5	2	6	1	3	4	5	6	6	2	1	2	1
134	1	45	2	2019	2	3	3							7	4	1	1	1	5	1	2	1	0	0	1		2		2	2	1	0	0	0	2	2	4	4	4	4	4	6	6	6	5	1	1	1	1
135	1	0	1	2000	2	1	1							1	25	1	2		4	4	2	1	1	0	8	8	2		2	1	1	1	0	0	1	1	4	3	3	2	2	4	4	4	4	1	2	2	2
136	1	3	1	2007	2	3	2	1	0	0	0	0		7	17	1	1	1	5	4	1	1	0	0	7		2		1	2	0	1	0	0	2	1	3	4	4	3	3	5	4	5	4	1	2	2	2
137	1	36	2	2016	2	3	3							12	3	2	2		5	1	1	0	1	0		2	2		3	1	1	0	0	0	2	2	5	1	3	4	3	6	2	6	1	2	1	2	1
138	1	5	1	2021	3	4	3							7	1	2	2		5	3	2	0	1	0		4	2		2	2				1	2	3	4	4	4	3	3	6	4	5	6	1	1	1	2
139	1	6	1	2002	2	4	1							7	20	2	2		5	4	1	1	0	0	17		2		3	2				1	2	1	3	3	4	3	3	5	5	5	5	1	2	1	1
140	1	49	2	2020	2	2	2	1	0	0	1	0		6	4	2	2		5	2	2	1	0	0	4		2		3	1	1	0	1	0	2	1	3	4	2	3	5	1	4	4	7	1	2	2	1
141	1	2	1	2019	1	1	3							6	5	1	1	1	5	3	1	0	1	0		15	2		2	1	1	1	1	0	2	2	3	2	4	4	4	6	6	7	6	1	1	1	2
142	1	21	2	2009	2	2	2	1	0	0	1	0		3	16	2	1	1	5	4	1	1	0	0	10		2		2	2	1	1	0	0	2	2	4	4	4	4	4	7	7	7	7	1	1	1	2
143	1	47	2	2021	3	3	2	0	0	1	0	0		16	10	1	1	1	3	4	1	1	1	0	6	6	2		2	2	0	1	0	0	2	4	3	4	3	4	4	5	4	4	5	2	2	2	2
144	1	13	2	2016	3	4	3							6	5	2	2		4	4	2	1	1	0	4	7	2		1	1				1	2	2	5	6	6	6	6	5	6	6	6	2	2	2	2
145	1	37	2	2019	1	2	2	1	0	1	0	0		12	2	2	2		5	4	1	1	0	0	3		2		2	2	0	1	0	0	2	2	5	5	3	1	6	5	5	7	5	1	2	2	1
146	1	30	2	2015	1	3	3							15	6	2	2		4	3	2	1	1	0	4	8	2		2	2	0	1	0	0	1	2	4	4	4	4	4	5	6	4	5	1	1	1	1
147	1	29	2	2016	1	4	1							11	13	2	2		5	3	2	0	1	0		5	2		1	1	1	0	0	0	2	4	2	2	2	3	2	7	7	7	7	2	1	1	2
148	1	26	2	2018	2	2	2	1	0	1	1	0		1	7	1	1	1	5	3	1	1	0	0	11		2		2	1	1	1	1	0	1	1	5	5	4	4	3	6	5	5	6	1	1	1	1
149	1	48	2	2003	2	1	1							9	20	1	1	1	5	4	1	1	0	0	20		2		1	2	0	1	0	0	2	3	4	4	6	6	6	4	4	5	5	2	2	1	2
150	1	40	2	2020	2	3	1							6	6	2	2		5	3	2	1	0	0	3		2		3	2	1	0	0	0	2	2	6	6	2	4	3	5	3	6	5	1	1	2	2
151	1	8	1	2015	2	2	1							6	7	1	2		5	3	2	0	1	0		2	1	2	1	2	0	1	0	0	2	2	4	4	5	3	6	7	7	7	7	1	2	1	1
152	1	37	2	2015	2	2	2	1	0	0	0	0		7	9	1	1	1	4	3	1	1	0	0	9		2		1	2				1	2	4	6	6	6	6	6	4	4	4	4	1	2	2	2
153	1	2	1	2007	2	1	3							16	17	1	1	1	5	6	2	0	1	0		23	2		2	1	1	1	0	0	2	1	4	2	3	3	3	2	4	2	1	1	2	2	2
154	1	10	1	2020	2	2	2	1	0	0	0	0		7	15	1	1	1	3	3	2	1	0	0	7		1	2	1	1	1	0	0	0	1	2	4	4	4	4	3	6	6	6	5	1	1	1	1
155	1	3	1	2020	2	3	1							7	3	1	1	1	5	1	1	0	1	0		3	2		2	1	1	1	1	0	2	2	4	3	6	4	5	1	4	6	4	1	1	2	1
156	1	38	2	2009	1	2	2	0	0	1	0	0		16	3	1	1	1	4	3	1	0	1	0		4	2		2	1	0	1	0	0	2	3	3	4	4	5	4	5	2	5	5	1	2	1	2
157	1	9	1	2008	3	1	2	0	0	1	0	0		3	16	1	1	2	4	4	2	1	0	0	8		2		2	2				1	2	2	3	3	3	4	2	5	5	3	4	1	2	2	1
158	1	12	2	2021	2	2	3							12	2	1	2		4	1	2	1	0	0	2		2		2	2	1	0	0	0	1	1	4	1	4	3	5	4	2	4	1	1	1	2	1
159	1	20	2	2018	2	2	2	1	0	0	0	0		15	6	1	1	1	3	2	2	0	1	0		3	2		1	2	0	1	0	0	2	2	6	6	6	6	6	3	4	4	1	1	2	2	1
160	1	1	1	1993	2	4	2	0	0	1	0	0		5	32	1	1	1	5	5	1	0	1	0		4	2		2	2	1	0	0	0	2	1	5	5	4	4	4	5	5	4	4	2	1	1	1
161	1	11	2	2004	3	3	3							16	11	2	2		5	6	4	1	1	0	10	5	2		3	2				1	2	4	1	1	2	2	3	1	2	3	4	1	2	2	2
162	1	33	2	2021	2	2	1							7	10	1	1	2	5	2	2	1	0	0	3		2		1	2	0	1	0	0	2	1	4	3	3	2	2	3	6	6	5	1	1	2	1
163	1	4	1	2013	3	1	1							12	15	1	1	1	5	3	1	1	0	0	5		2		2	2				1	2	3	5	5	5	5	5	6	4	4	5	1	1	1	1
164	1	3	1	2021	2	1	1							6	7	2	2		5	2	2	1	0	0	6		2		2	2	1	1	0	0	2	2	3	3	4	2	6	4	5	6	5	1	2	1	2
165	1	6	1	2015	2	1	3							15	15	1	1	1	5	4	2	1	1	0	4	7	2		2	2				1	2	4	4	4	4	6	6	4	3	4	4	2	2	2	2
166	1	1	1	2018	2	2	2	1	0	0	0	0		7	10	1	1	1	5	5	2	1	0	0	18		2		2	2	0	1	0	0	2	4	4	3	3	3	3	4	5	6	5	1	1	1	2
167	1	6	1	2021	1	2	3							12	3	1	1	1	5	1	2	1	0	0	2		2		2	1	1	1	0	0	1	1	2	4	2	3	3	3	5	2	2	1	2	1	1
168	1	22	2	2010	2	3	1							7	14	2	2		4	3	1	1	0	0	5		2		2	2	1	0	1	0	1	2	2	2	4	2	3	5	5	4	3	2	2	1	2
169	1	45	2	2021	2	2	3							9	5	1	1	1	4	2	1	0	1	0		3	2		1	1	0	1	0	0	2	3	4	4	3	6	6	5	5	6	6	1	1	1	2
170	1	41	2	2018	2	1	2	1	0	0	0	0		15	3	1	2		5	3	4	1	0	0	5		2		2	2				1	2	2	2	4	3	6	5	3	6	3	5	1	1	1	1
171	1	32	2	2019	1	4	3							16	6	2	2		4	2	2	1	0	0	2		2		1	2				1	2	1	4	4	4	4	4	6	6	6	6	1	1	2	2
172	1	37	2	1999	2	1	1							1	25	1	1	1	5	4	2	1	0	0	5		2		2	2	1	1	0	0	2	1	3	3	3	3	3	6	5	5	5	1	1	2	2
173	1	1	1	2017	2	2	1							10	6	1	1	1	5	3	1	0	1	0		10	2		3	1	0	1	0	0	2	1	4	4	4	3	3	6	4	4	4	1	2	2	2
174	1	23	2	2009	2	3	2	0	0	1	0	0		5	20	1	2		5	3	2	0	1	0		5	2		3	1	1	0	0	0	1	1	4	4	3	5	5	6	7	7	7	1	1	1	1
175	1	7	1	2016	2	3	3							1	3	2	1	1	3	1	1			1			2		3	2	1	0	0	0	2	4	4	3	4	3	3	3	2	6	2	1	2	1	1
176	1	1	1	2008	2	1	2	0	1	0	0	0		7	16	1	1	1	4	4	2	1	0	0	10		2		1	2				1	2	4	2	3	3	3	3	4	4	4	4	1	2	2	2
177	1	0	1	2007	1	3	1							11	17	2	2		5	4	1	0	1	0		8	2		2	1	0	1	0	0	2	4	1	1	1	1	1	5	5	7	5	2	1	2	2
178	1	15	2	2018	2	4	1							16	10	1	1	1	5	2	1	1	0	0	2		2		1	2	1	0	0	0	2	4	4	4	4	4	4	4	5	1	5	2	2	1	2
179	1	10	1	2020	1	3	3							2	22	1	1	1	4	4	2	1	0	0	5		2		2	1				1	2	2	3	3	3	3	3	4	4	4	4	1	1	1	2
180	1	17	2	2018	3	4	1							6	4	1	1	1	5	1	1	1	0	0	3		2		2	2	0	1	0	0	1	1	5	4	5	3	3	6	5	7	7	1	1	1	2
181	1	8	1	2015	1	1	1							11	5	2	2		5	3	2	1	0	0	3		1	5	2	1	1	0	0	0	1	1	4	4	4	4	5	5	6	4	6	1	2	1	2
182	1	28	2	2009	1	2	3							9	10	1	1	1	5	3	2	0	1	0		5	2		2	1	1	1	0	0	1	2	4	5	3	5	3	6	7	4	5	1	2	1	1
183	1	5	1	2018	2	1	1							3	8	1	1	2	5	3	1	0	1	0		5	1	4	3	1	1	0	0	0	1	4	5	5	5	4	5	5	5	5	4	1	2	1	1
184	1	10	1	2021	3	3	2	0	0	1	0	0		16	4	1	1	2	4	1	2	1	0	0	2		2		2	2	0	1	0	0	2	2	2	3	2	2	2	2	3	2	3	1	2	1	2
185	1	19	2	2002	2	2	3							11	25	1	1	1	4	5	2	1	0	0	23		2		1	1	0	1	0	0	2	2	4	4	4	4	4	5	7	2	3	1	1	1	1
186	1	10	1	2000	2	4	1							1	7	2	2		5	4	2	1	0	0	8		2		2	2	1	0	0	0	2	2	4	4	5	4	4	1	2	2	2	1	1	2	1
187	1	37	2	2014	2	2	3							1	10	1	2		4	2	2	1	0	0	3		2		2	1	0	1	0	0	2	2	3	3	3	3	3	5	4	2	2	2	2	2	2
188	1	3	1	2019	2	2	3							15	5	2	1	1	4	2	1	0	1	0		4	2		1	2	1	0	1	0	1	2	5	5	5	5	2	4	7	7	7	1	1	1	1
189	1	1	1	2008	2	2	1							15	16	2	1	1	5	4	2	1	0	0	5		2		2	1				1	1	4	3	3	3	3	6	3	2	3	2	1	2	2	2
190	1	1	1	2020	2	2	2	1	1	0	0	0		3	4	1	2		4	2	2	0	1	0		2	1	1	2	1	1	0	1	0	2	2	1	1	3	2	3	6	6	5	5	1	1	2	1
191	1	1	1	2005	2	4	2	0	0	0	0	1	Rozwod i przeprowadzka	12	24	1	1	1	4	5	1	1	0	0	10		2		3	2				1	2	1	1	1	1	1	1	5	4	7	5	2	1	2	2
192	1	11	2	2018	2	3	2	1	0	0	0	0		5	19	2	2		4	3	2	1	0	0	4		2		2	2	0	1	0	0	2	3	3	4	4	3	3	5	5	5	5	2	2	1	1
193	1	36	2	2019	2	1	2	1	0	0	0	0		5	9	2	2		5	2	2	1	0	0	6		1	9	1	2				1	2	4	6	6	6	6	6	4	4	4	4	2	2	2	2
194	1	23	2	2010	2	3	1							10	14	2	2		4	3	2	1	0	0	11		2		1	1	1	1	1	0	2	4	4	4	4	3	4	6	7	7	6	1	1	1	2
195	1	20	2	2016	3	3	3							6	5	1	1	1	4	2	1	1	0	0	9		2		2	2	0	1	0	0	2	2	4	2	4	3	3	3	4	4	4	1	2	1	1
196	1	39	2	1997	1	4	3							1	20	1	1	1	5	4	1	1	0	0	5		2		3	2				1	2	2	3	2	3	3	2	4	4	4	4	1	2	1	2
197	1	46	2	2003	2	1	3							16	15	1	1	1	5	3	1	1	0	0	11		2		3	2				1	2	2	3	3	3	3	3	4	4	4	5	1	1	1	1
198	1	3	1	2009	3	3	1							12	10	1	1	2	5	5	2	0	1	0		15	2		2	2	0	1	0	0	2	2	3	3	2	3	3	6	4	4	4	1	2	2	2
199	1	2	1	2014	1	4	1							11	12	1	1	1	5	3	1	0	1	0		10	1	10	3	2	1	1	1	0	2	2	3	3	3	3	3	5	6	5	6	1	1	1	1
200	1	24	2	2015	2	2	2	0	0	0	1	0		2	7	2	1	2	5	3	2	1	1	0	4	6	2		1	1				1	2	4	4	3	2	6	6	5	5	4	5	1	2	1	1
201	1	6	1	2005	2	3	3							8	26	2	1	1	3	5	1	1	0	0	10		2		3	2				1	2	1	4	4	5	5	5	6	7	7	3	1	2	1	2
202	1	30	2	2016	1	1	1							8	5	2	2		3	3	2	1	0	0	8		2		1	2	1	0	0	0	2	3	4	4	4	5	5	5	4	7	4	1	2	1	2
203	1	49	2	2017	1	3	3							6	7	1	1	2	4	3	2	0	1	0		3	2		1	1				1	2	2	2	3	2	3	4	6	6	5	5	1	2	1	2
204	1	26	2	2019	1	2	2	1	0	0	1	0		2	4	1	1	1	5	3	2	1	0	0	3		2		1	1	1	1	0	0	2	1	3	4	4	4	2	4	5	4	6	2	1	1	1
205	1	21	2	2012	2	3	3							3	13	2	2		5	3	2	1	0	0	12		2		1	1	0	1	1	0	2	2	4	3	5	3	2	7	3	5	4	2	2	1	2
206	1	15	2	2021	2	4	3							4	4	1	1	1	4	2	2	1	0	0	3		2		2	2	0	1	0	0	2	2	5	4	3	3	4	6	6	5	6	1	1	2	2
207	1	49	2	2016	3	1	1							1	5	1	1	1	4	2	1	0	1	0		6	2		1	2				1	2	3	4	4	4	4	4	4	4	4	4	1	1	1	1
208	1	30	2	2018	1	4	2	0	0	1	0	0		3	3	1	1	1	5	2	1	0	1	0		5	1	6	3	2	1	0	1	0	1	1	5	5	5	5	5	5	6	6	6	1	1	1	1
209	1	39	2	2015	2	2	3							2	40	1	1	1	4	5	2	0	1	0		10	2		2	2	0	1	0	0	1	2	3	3	4	4	3	3	3	3	4	2	2	2	2
210	1	39	2	2021	2	4	1							3	3	1	1	1	5	2	1	1	0	0	4		2		1	2				1	2	3	4	4	3	3	5	3	4	5	7	1	1	1	2
211	1	2	1	2019	2	2	2	0	0	0	1	0		6	3	1	1	1	5	3	2	1	0	0	5		2		2	1	1	0	0	0	1	2	4	4	4	4	3	4	5	4	4	1	1	1	1
212	1	10	1	2020	1	1	3							12	2	1	2		1	1	1			1			2		2	1	1	0	0	0	2	1	4	4	3	5	3	4	6	6	7	2	1	1	2
213	1	11	2	1999	1	4	3							12	20	1	1	1	4	4	2	1	1	0	17	3	1	2	2	1	1	0	0	0	1	1	1	3	1	3	2	1	4	1	3	2	2	1	2
214	1	1	1	2019	3	2	1							7	5	1	1	1	5	3	1	1	0	0	7		2		2	2	1	1	0	0	2	4	4	3	4	4	6	4	5	4	5	1	2	2	2
215	1	1	1	2004	2	3	2	0	0	1	0	0		7	30	2	2		4	6	1	1	0	0	15		2		2	2				1	2	2	6	2	3	3	6	7	4	6	5	2	1	2	2
216	1	10	1	1993	2	1	2	1	0	0	1	0		6	30	1	1	1	3	5	1	1	0	0	13		2		1	2				1	2	2	4	4	3	3	3	3	4	5	4	2	2	2	2
217	1	4	1	2020	2	1	3							12	16	2	2		5	4	2	1	0	0	16		2		2	2				1	2	4	4	4	3	5	3	6	7	7	6	2	1	2	2
218	1	26	2	2015	2	4	2	1	0	0	0	0		7	12	1	1	1	4	3	1	1	0	0	2		2		3	2	0	1	0	0	2	1	3	3	3	4	3	6	5	6	5	1	2	1	1
219	1	32	2	1999	1	3	3							13	21	1	2		4	4	2	1	0	0	10		2		2	1	1	0	0	0	1	1	5	5	4	5	4	7	7	7	7	1	1	1	2
220	1	20	2	1998	2	1	3							7	25	1	1	1	5	4	1	1	0	0	5		2		2	2	0	1	0	0	2	2	3	4	3	3	2	4	4	4	5	1	1	1	2
221	1	49	2	1992	2	2	3							12	20	1	1	1	5	5	2	0	1	0		14	2		2	2				1	2	2	6	3	3	6	6	3	3	2	3	1	2	2	2
222	1	24	2	2019	2	1	1							12	7	1	1	1	4	4	1	0	1	0		2	2		1	2	0	1	0	0	2	2	4	4	4	4	5	5	6	7	7	1	1	1	1
223	1	12	2	2014	3	3	2	1	0	0	0	0		1	3	1	1	1	5	2	1	1	1	0	2	1	2		1	2	0	0	1	0	2	2	4	3	5	3	5	3	4	5	5	1	2	1	2
224	1	28	2	2004	3	2	1							6	14	1	2		5	4	1	1	1	0	4	6	2		2	2	1	1	1	0	2	2	5	3	1	6	3	2	6	4	3	1	2	1	2
225	1	1	1	2018	3	3	1							3	10	2	2		4	3	2	1	0	0	6		2		1	2				1	2	2	3	3	3	3	3	5	5	6	5	1	2	2	2
226	1	22	2	2008	1	1	3							7	5	1	1	1	4	6	2	1	0	0	21		1	5	1	1	0	1	0	0	1	3	3	4	5	2	4	6	5	3	4	2	2	1	1
227	1	6	1	2008	2	1	2	0	0	1	0	0		3	13	1	1	1	5	3	1	1	0	0	2		1	6	1	1	1	0	0	0	1	1	4	4	4	4	4	4	4	5	5	1	1	1	1
228	1	2	1	2004	3	3	2	0	0	1	1	0		10	25	1	1	1	4	4	2	1	0	0	10		2		2	2				1	2	2	3	3	4	3	4	6	6	6	6	1	1	1	1
229	1	30	2	2016	2	2	3							2	2	2	2		5	2	1	1	1	0	4	2	2		2	2	1	0	0	0	2	2	6	6	5	5	3	7	7	4	7	2	2	2	2
230	1	10	1	1992	1	3	1							5	40	1	1	1	4	6	1	0	1	0		11	1	20	1	2	1	0	0	0	2	1	3	3	2	1	6	5	2	5	4	1	1	2	2
231	1	5	1	2014	1	1	2	1	0	0	0	0		3	11	1	1	1	4	3	1	0	1	0		10	1	8	1	2	1	0	0	0	2	2	3	3	3	3	3	7	7	7	7	2	2	2	1
232	1	2	1	2016	2	4	3							7	19	1	1	1	4	4	1	0	1	0		20	2		2	2	1	0	0	0	1	2	6	2	3	5	6	6	4	2	6	2	2	1	2
233	1	12	2	2020	1	4	3							3	25	1	1	1	5	4	1	0	1	0		10	1	12	2	1	1	0	0	0	1	2	4	1	1	3	4	5	4	5	6	1	1	1	2
234	1	3	1	1999	3	2	2	1	0	0	0	0		9	20	1	2		5	4	1	1	0	0	3		2		2	1	1	0	0	0	2	4	3	2	2	3	3	4	5	6	6	1	1	2	2
235	1	15	2	2019	2	1	3							12	3	2	2		5	1	2	0	1	0		1	2		2	2	1	0	0	0	2	3	4	4	5	3	4	4	5	7	4	1	1	1	2
236	1	9	1	2020	2	2	2	1	0	1	0	0		5	10	2	2		5	2	2	1	0	0	3		1	12	2	2	0	0	1	0	2	2	3	4	4	2	2	4	3	7	6	1	2	2	2
237	1	0	1	2000	2	3	3							9	5	1	1	1	3	4	2	0	1	0		10	1	24	2	2				1	2	1	4	2	3	3	3	4	5	7	3	1	1	1	1
238	1	3	1	1995	2	3	1							11	30	1	2		5	4	2	1	0	0	3		2		2	2				1	2	2	4	4	3	4	3	5	5	4	4	1	2	2	2
239	1	15	2	1998	2	1	1							12	7	1	1	1	4	5	1	1	0	0	6		2		1	2				1	1	2	5	4	5	5	4	5	6	4	3	2	1	1	2
240	1	10	1	2008	2	3	1							13	16	1	1	2	4	3	2	1	0	0	5		2		2	2				1	2	1	3	3	4	3	3	1	2	6	5	1	2	2	2
241	1	9	1	2021	2	1	1							10	4	2	2		3	3	2	1	1	0	6	8	2		3	2				1	2	2	2	2	4	5	3	3	6	7	5	2	1	2	1
242	1	35	2	2014	1	4	3							6	15	1	1	1	5	3	2	0	1	0		5	2		1	2	0	1	0	0	2	1	4	4	4	4	4	4	5	6	6	1	1	1	2
243	1	15	2	2018	2	2	3							12	8	1	2		5	2	2	1	0	0	2		2		1	2	0	1	0	0	2	1	4	4	4	4	4	6	5	7	6	1	1	2	2
244	1	2	1	2000	1	1	1							10	5	1	1	1	4	3	1	1	0	0	2		2		2	2				1	2	2	2	2	2	2	2	3	2	4	2	2	1	2	2
245	1	10	1	2014	1	4	2	0	0	1	0	0		6	9	1	1	1	5	5	2	0	1	0		25	2		3	2	1	0	0	0	2	4	4	3	3	4	3	5	6	6	5	2	1	2	2
246	1	23	2	2004	3	4	3							7	20	1	2		4	4	2	1	0	0	10		2		3	2				1	2	4	2	2	3	3	3	7	7	7	7	1	2	1	2
247	1	34	2	2017	1	2	1							3	5	1	2		3	2	2	0	1	0		4	1	10	2	2	1	1	0	0	1	2	4	4	5	4	3	5	4	6	5	1	1	1	1
248	1	5	1	2020	3	3	1							14	4	2	2		4	1	2	1	0	0	2		2		1	2	0	1	0	0	2	2	3	3	3	3	3	2	2	2	2	1	2	1	1
249	1	0	1	2020	2	1	2	0	0	0	1	0		15	4	1	2		4	2	2	1	1	0	9	8	2		1	1	1	0	0	0	2	1	6	6	6	6	6	7	1	1	1	1	1	2	2
250	1	49	2	2015	1	4	2	0	0	1	0	0		14	10	1	1	1	5	2	1	0	1	0		1	2		1	2	0	1	0	0	1	2	4	4	4	4	3	4	5	5	5	1	2	1	2
251	1	11	2	2015	3	1	2	0	0	1	0	0		5	7	2	2		4	3	2	0	1	0		3	2		3	1	0	0	1	0	2	4	3	3	4	3	3	5	4	5	4	1	1	2	1
252	1	1	1	2012	2	3	2	0	0	1	0	0		10	5	1	1	1	4	4	2	1	0	0	10		2		3	2				1	2	2	3	2	2	3	2	4	5	6	5	1	1	2	2
253	1	3	1	2007	2	1	1							13	17	1	1	1	5	3	1	0	1	0		3	2		1	2				1	2	2	3	3	6	6	3	5	4	5	4	2	2	2	2
254	1	8	1	2017	3	2	3							7	3	1	1	1	4	1	1	1	0	0	3		2		2	2	1	1	0	0	1	2	3	2	2	1	2	3	3	2	2	1	1	1	1
255	1	1	1	2018	2	3	1							15	6	1	1	1	5	2	2	1	0	0	2		2		2	2	0	1	0	0	2	4	5	4	6	3	3	5	4	5	6	1	2	2	2
256	1	5	1	2019	3	1	1							7	4	2	2		3	2	2	0	1	0		2	2		3	2				1	2	2	3	3	5	3	3	3	4	3	4	2	2	1	2
257	1	2	1	2019	2	1	1							1	4	2	2		3	2	1	0	1	0		2	2		1	2				1	2	2	2	2	2	2	2	3	3	3	3	2	2	2	2
258	1	14	2	2000	2	3	2	0	0	0	0	1	Zmiana pracy.	10	30	1	1	1	5	5	2	1	0	0	15		2		3	1	1	0	1	0	2	1	4	4	4	4	4	7	6	5	4	1	2	1	2
259	1	18	2	2020	1	3	3							8	6	1	1	1	4	2	1	0	1	0		4	2		2	1	0	1	1	0	1	2	3	3	4	4	4	4	6	2	3	2	1	2	2
260	1	1	1	2019	2	3	1							6	5	1	1	1	5	2	2	1	0	0	5		2		3	2	0	1	0	0	2	3	3	3	3	3	5	6	5	4	4	2	2	1	2
261	1	33	2	2000	2	3	1							12	20	1	1	1	5	4	1	1	0	0	20		2		3	2				1	2	2	3	6	4	2	2	3	5	1	4	1	2	1	2
262	1	25	2	2009	1	1	2	1	0	0	1	0		6	10	2	2		4	3	2	1	0	0	3		2		1	1	1	1	0	0	2	1	3	1	4	3	3	4	3	7	2	2	1	2	2
263	1	14	2	2019	2	4	1							4	4	2	2		5	1	2	1	0	0	3		2		2	2	1	1	0	0	1	1	5	4	5	4	4	7	6	7	7	1	1	1	1
264	1	35	2	2018	2	3	2	0	0	0	1	0		14	6	1	1	1	3	3	2	1	0	0	23		2		2	1	1	0	0	0	1	2	4	5	5	5	5	5	5	6	7	2	1	1	1
265	1	7	1	2013	2	1	2	1	0	0	0	0		2	9	1	1	1	4	4	2	0	1	0		4	2		2	2				1	2	2	1	1	1	1	2	4	3	5	4	1	2	1	2
266	1	1	1	2010	2	2	1							5	15	1	1	1	4	3	1	0	1	0		3	2		2	2				1	2	4	3	3	3	3	3	5	3	5	4	1	2	2	2
267	1	42	2	2008	2	3	2	0	0	0	1	0		1	18	1	2		5	3	2	0	1	0		4	2		2	2	1	0	0	0	2	1	5	5	3	5	5	5	5	4	6	1	1	2	2
268	1	10	1	2020	2	2	1							3	15	1	1	1	5	4	2	1	1	0	5	6	2		2	2	1	0	0	0	2	2	4	3	3	3	5	5	6	4	4	1	1	1	1
269	1	44	2	2021	2	3	2	0	0	1	0	0		9	7	1	1	1	5	2	1	0	1	0		3	2		2	1	0	1	1	0	2	1	5	5	5	5	5	6	5	4	5	1	2	1	1
270	1	10	1	2021	2	2	1							5	3	1	1	2	5	1	3	1	0	0	1		2		2	2	0	1	0	0	2	2	3	3	3	6	3	5	5	3	4	1	2	1	2
271	1	12	2	1995	3	3	3							12	6	1	2		5	4	2	0	1	0		11	2		1	2				1	2	4	2	2	4	3	3	3	4	6	6	2	2	2	2
272	1	15	2	2021	2	1	1							1	14	2	2		5	3	1	1	0	0	10		2		1	2				1	1	1	3	4	4	4	4	5	5	6	6	1	2	1	2
273	1	36	2	1994	2	2	3							5	30	2	1	1	5	5	2	1	0	0	22		2		2	2				1	2	4	3	3	3	3	3	4	5	5	4	1	2	1	2
274	1	10	1	2015	2	1	1							5	7	1	1	1	4	4	1	1	1	0	16	8	2		1	2				1	2	3	6	6	6	6	6	4	4	4	4	1	2	2	1
275	1	1	1	2016	2	2	2	1	1	0	0	0		4	8	1	1	1	3	4	2	1	0	0	20		2		1	1	1	1	1	0	2	4	3	3	3	3	3	6	4	4	4	1	2	2	2
276	1	43	2	1993	2	1	2	0	1	0	0	0		9	22	1	2		5	4	2	0	1	0		4	2		2	2	1	0	0	0	2	4	4	2	4	3	3	6	4	5	4	1	2	1	2
277	1	15	2	1998	2	2	2	1	0	0	0	0		7	30	2	1	1	5	4	4	0	1	0		1	2		1	1				1	2	2	3	4	4	3	3	4	3	4	3	1	2	1	2
278	1	3	1	2017	3	2	2	1	0	0	1	0		5	4	1	1	2	2	4	4	1	0	0	8		1	4	1	2	1	0	0	0	2	2	2	3	2	3	3	3	5	5	2	1	1	1	2
279	1	2	1	2005	2	2	2	1	0	0	0	0		5	25	1	1	1	5	4	2	1	0	0	5		2		1	2				1	2	4	2	2	3	3	3	4	5	4	5	1	2	1	2
280	1	1	1	2020	3	3	2	0	0	1	1	0		13	4	1	1	1	5	2	2	0	1	0		3	1	2	2	2				1	2	4	2	2	2	2	2	2	4	4	4	1	2	2	2
281	1	32	2	2012	3	2	1							16	5	1	1	1	5	3	1	1	0	0	6		2		2	2	0	1	0	0	2	2	3	4	4	3	2	3	2	4	5	1	1	2	1
282	1	10	1	2019	2	3	2	0	0	0	1	0		11	10	2	1	1	5	4	1	1	0	0	3		2		2	2	1	0	0	0	1	1	4	4	4	3	3	6	6	7	5	1	2	2	2
283	1	1	1	2021	2	3	1							11	4	2	2		5	2	1	1	0	0	3		1	5	1	2				1	2	3	3	3	4	4	4	5	4	5	5	1	1	2	2
284	1	18	2	2016	2	4	1							7	1	2	2		5	2	1	0	1	0		2	2		2	1				1	2	3	3	3	5	3	6	7	6	4	7	2	2	1	2
285	1	26	2	2019	3	1	2	0	0	0	0	1	odmowa odpowiedzi	3	4	1	2		5	2	1	1	0	0	2		2		1	1	0	1	0	0	2	1	4	4	5	4	5	4	6	6	5	1	1	1	2
286	1	1	1	2019	2	3	3							1	23	2	2		5	5	1	0	1	0		31	2		2	2	0	0	1	0	1	2	2	2	3	3	3	5	4	7	5	1	1	1	2
287	1	34	2	2005	1	3	3							15	10	1	1	1	5	3	2	0	1	0		5	2		2	2				1	2	1	3	3	4	3	4	5	5	6	5	1	1	2	2
288	1	30	2	2007	2	1	2	0	0	1	0	0		9	26	1	1	2	4	4	2	1	0	0	19		2		2	2				1	2	1	5	4	6	4	4	4	3	4	2	2	2	1	2
289	1	22	2	2010	2	1	2	1	1	0	0	0		4	14	1	2		5	3	1	1	0	0	5		2		2	1				1	2	2	4	4	4	4	4	5	3	6	4	1	2	2	2
290	1	1	1	2004	2	3	1							12	20	2	2		5	4	2	1	0	0	5		2		2	2				1	2	4	2	2	2	6	6	2	2	6	2	1	2	2	2
291	1	5	1	2017	2	1	2	1	0	0	0	0		6	7	2	2		4	2	2	1	0	0	7		2		1	2				1	2	4	3	4	4	4	4	5	5	5	5	2	1	2	2
292	1	28	2	2009	1	2	2	1	0	0	0	0		9	10	1	1	1	5	3	2	1	0	0	5		2		2	1	1	0	1	0	1	2	4	5	2	3	4	7	5	6	3	1	1	2	1
293	1	5	1	2017	2	1	2	0	0	0	0	1	nie chciałam już zajmowac sie tym czym sie zajmowalam	11	15	1	2		5	3	1	1	0	0	16		2		2	2	0	1	0	0	2	2	2	2	2	2	2	4	6	5	4	2	2	2	2
294	1	3	1	2017	2	3	3							15	12	2	2		4	4	2	0	1	0		12	1	8	2	2				1	1	2	2	3	3	2	2	3	2	2	3	1	1	1	1
295	1	5	1	2017	3	2	1							14	7	1	1	1	5	2	1	1	0	0	5		2		1	2	1	0	0	0	1	1	3	3	4	4	4	5	5	7	6	1	1	1	1
296	1	3	1	2021	1	1	2	1	0	0	1	0		5	10	2	2		5	3	2	0	1	0		3	2		2	2	0	1	0	0	2	2	5	5	5	5	6	6	6	6	3	1	2	1	2
297	1	5	1	2015	1	1	3							7	5	1	1	1	4	3	1	1	0	0	3		1	3	2	1	1	0	0	0	1	1	2	1	1	2	1	2	4	3	3	1	1	1	1
298	1	40	2	2003	1	3	3							10	25	1	1	2	5	4	2	0	1	0		12	2		2	2				1	2	2	4	3	3	2	3	5	5	4	4	1	1	1	2
299	1	10	1	2011	3	3	1							7	9	1	1	1	5	4	1	1	0	0	5		2		1	2	1	1	0	0	1	1	4	5	4	5	4	1	2	1	1	1	1	1	1
300	1	20	2	2004	1	3	3							2	10	1	1	1	4	3	2	1	0	0	5		1	1	1	1	1	0	0	0	1	2	3	2	5	1	2	3	7	7	4	2	1	1	1
301	1	32	2	2016	3	4	1							7	18	1	1	1	5	3	1	1	0	0	18		2		2	2				1	2	2	3	4	4	4	4	3	4	5	5	1	1	2	1
302	1	46	2	1998	1	3	1							13	20	1	1	1	4	4	2	1	0	0	10		2		2	2	0	1	0	0	2	4	3	3	2	2	2	6	5	6	5	1	2	1	2
303	1	1	1	2019	3	1	3							1	12	1	1	1	4	3	2	0	1	0		5	2		2	2				1	2	2	3	3	3	3	3	5	5	5	5	1	1	2	2
304	1	2	1	2008	2	2	3							11	15	1	1	1	4	4	2	1	0	0	5		2		2	2	1	0	0	0	1	2	4	4	4	4	4	6	6	6	6	1	1	1	1
305	1	1	1	2016	3	3	2	0	0	1	0	0		7	8	1	1	1	5	3	1	1	1	0	5	5	1	3	1	1				1	2	4	4	3	4	3	3	3	5	3	6	1	2	1	2
306	1	5	1	2012	2	3	2	1	1	0	0	0		1	10	1	1	1	5	3	1	0	1	0		4	2		1	2	0	1	0	0	2	1	4	4	4	4	3	7	7	7	7	1	1	2	2
307	1	2	1	2019	2	3	3							3	15	1	1	2	5	3	2	1	1	0	4	2	2		1	2	1	1	0	0	2	3	4	4	3	4	3	7	7	7	7	1	1	2	2
308	1	10	1	2015	1	4	3							2	2	1	1	1	5	2	1	0	1	0		2	2		1	2	0	1	0	0	2	1	4	4	5	5	4	4	5	5	6	1	1	1	2
309	1	1	1	2018	2	3	1							14	8	1	1	1	5	4	2	0	1	0		31	2		2	2	1	0	0	0	1	1	4	4	4	3	3	4	4	5	5	1	2	2	2
310	1	15	2	2018	2	1	2	0	0	1	0	0		4	5	2	2		3	2	4	1	0	0	4		1	12	2	2				1	2	4	3	3	3	3	6	4	3	5	5	1	2	1	2
311	1	28	2	1997	2	2	1							15	12	2	2		4	4	2	0	1	0		17	2		1	2	0	1	0	0	1	2	3	4	2	3	2	3	3	3	4	1	2	1	1
312	1	49	2	2013	3	1	1							2	11	1	1	1	4	4	2	1	0	0	20		2		3	2				1	2	2	4	5	6	5	2	7	3	4	2	1	1	1	1
313	1	7	1	2020	2	1	2	0	0	0	1	0		5	3	1	1	1	3	2	1	1	0	0	1		2		1	2	1	1	0	0	2	1	5	5	5	4	4	6	6	7	7	1	2	1	1
314	1	20	2	2019	2	4	3							11	10	2	2		4	2	2	1	0	0	1		2		3	2	1	0	0	0	1	2	4	4	5	4	6	5	7	7	7	2	2	1	1
315	1	23	2	2018	1	2	3							7	10	2	2		5	2	2	0	1	0		4	2		2	1	1	0	0	0	1	2	4	3	4	4	3	4	4	5	5	1	1	1	1
316	1	1	1	2021	2	4	3							4	2	1	2		5	3	1	0	1	0		7	2		1	2	0	1	0	0	2	3	4	4	4	3	4	3	4	3	5	2	2	1	2
317	1	24	2	2018	1	2	3							7	14	1	1	1	5	3	2	1	0	0	7		2		2	1	1	1	1	0	1	1	4	4	3	2	3	5	6	7	6	2	1	1	1
318	1	35	2	2019	3	3	1							7	7	1	1	1	4	3	2	1	0	0	6		2		1	2				1	2	4	6	6	6	6	6	4	4	4	4	1	2	2	2
319	1	39	2	2012	2	4	3							2	23	1	1	2	5	4	2	1	1	0	5	6	2		2	2	0	0	1	0	2	1	4	4	4	4	4	6	6	6	6	1	1	2	1
320	1	9	1	2007	2	3	2	1	1	0	0	0		4	20	1	2		4	3	2	1	0	0	5		2		1	2				1	2	2	3	3	3	2	3	4	3	4	3	1	2	1	1
321	1	1	1	2019	2	1	1							3	6	1	1	1	5	2	2	1	1	0	2	3	2		3	2	0	1	0	0	2	1	5	5	5	4	4	4	5	4	5	1	1	1	1
322	1	45	2	2016	1	4	1							7	25	1	1	1	5	5	1	1	1	0	21	5	2		2	1	0	1	0	0	2	2	4	4	4	6	4	6	7	7	6	2	1	1	2
323	1	5	1	2007	1	3	2	0	0	1	0	0		7	27	2	2		4	4	1	1	0	0	20		2		2	2	0	0	1	0	2	2	3	3	3	3	3	6	6	6	5	2	2	2	2
324	1	12	2	2000	3	2	1							6	7	2	2		4	4	2	1	0	0	2		2		1	2	1	0	0	0	2	2	3	3	3	3	3	3	4	4	3	1	1	2	1
325	1	18	2	2013	2	4	1							12	15	1	2		4	3	2	0	1	0		5	2		3	1	1	0	0	0	2	1	4	3	4	3	4	6	5	3	4	1	2	2	2
326	1	1	1	2019	2	2	1							5	5	1	1	1	5	4	1	1	0	0	21		1	4	2	2	1	1	1	0	2	2	4	4	4	6	6	5	4	6	5	1	2	1	1
[truncated: 108 more columns]

## Sheet: surowe dane
id. ID odpowiedzi	p0. Oświadczam, że jestem świadomy(-a) celów niniejszego badania przeprowadzanego on-line i wyrażam zgodę na dobrowolny w nim udział. Zostałem(-am) poinformowany(-a) o sposobie i warunkach jego procedowania. Zezwalam na wykorzystanie zebranych danych do celów naukowych i przetwarzanie ich w uzasadnionym interesie osób odpowiedzialnych za badanie:	F1. Proszę podać liczbę osób zatrudnionych w firmie na koniec roku 2023.	F2. Do jakiej kategorii należy przedsiębiorstwo?	A1. Rok powstania firmy:	A2. Jaki jest dominujący (pod względem obrotów) sektor działania przedsiębiorstwa?	A3. Jaki jest dominujący (pod względem obrotów) zasięg działania rynkowego przedsiębiorstwa?	A4. Która kategoria charakteryzuje Pana/Pani obecną działalność gospodarczą:	A5[1]. Jakie były przyczyny zakończenia poprzedniej/ ostatniej działalności? [Wyniki firmy były poniżej zadawalającego, zakładanego przez przedsiębiorcę poziomu]	A5[2]. Jakie były przyczyny zakończenia poprzedniej/ ostatniej działalności? [Bankructwo, likwidacja z powodu ponoszenia straty]	A5[3]. Jakie były przyczyny zakończenia poprzedniej/ ostatniej działalności? [Pojawienie się lepszej okazji do prowadzenia biznesu]	A5[4]. Jakie były przyczyny zakończenia poprzedniej/ ostatniej działalności? [Pojawienie się okazji do realizacji zysku z zainwestowanego kapitału (np. sprzedaż firmy/udziałów)]	A5[5]. Jakie były przyczyny zakończenia poprzedniej/ ostatniej działalności? [Inne (jakie)]	A5a. Inne (jakie)?	A6. Województwo w którym firma jest zarejestrowana:	B1. Jakie jest Pana/Pani doświadczenie biznesowe (w latach)?	B2. Stan cywilny:	B3. Stan cywilny gdy podejmowana była decyzja o założeniu działalności gospodarczej:	B3a. Jeżeli w związku to czy partner był aktywny zawodowo?	B4. Wykształcenie	B5. Wiek:	B6. Płeć:	B7[1]. Jakie było Pana/Pani doświadczenie zawodowe przed założeniem działalności gospodarczej? [Był/a Pan/Pani pracownikiem w tej samej branży/sektorze ]	B7[2]. Jakie było Pana/Pani doświadczenie zawodowe przed założeniem działalności gospodarczej? [Był/a Pan/Pani pracownikiem ale w innej branży/sektorze niż prowadzona działalność ]	B7[3]. Jakie było Pana/Pani doświadczenie zawodowe przed założeniem działalności gospodarczej? [Nie pracowałem/łam zawodowo]	B7a[1]. Ile lat: [Był/a Pan/Pani pracownikiem w tej samej branży/sektorze?]	B7a[2]. Ile lat: [Był/a Pan/Pani pracownikiem ale w innej branży/sektorze niż prowadzona działalność?]	B7b. Czy przed podjęciem decyzji o założeniu działalności gospodarczej był Pan/Pani bezrobotny/a?	B7b1. Ile miesięcy był/a Pani/i bezrobotna/y?	B8. Proszę podać, jaka była wysokość Pan/Pani dochodu przed podjęciem decyzji o założeniu działalności gospodarczej. Należy odnieść się do wartości minimalnej i średniej płacy, jakie obowiązywały w czasie przed założeniem firmy.	B9. Czy Pana/Pani rodzice prowadzili działalność gospodarczą?	B10[1]. Czy przed podjęciem działalności oraz w jej początkowej fazie otrzymał Pan/Pani wsparcie: [Aktywne wsparcie (pomoc w założeniu i zorganizowaniu firmy) od partnera/partnerki, najbliższej rodziny lub przyjaciół]	B10[2]. Czy przed podjęciem działalności oraz w jej początkowej fazie otrzymał Pan/Pani wsparcie: [Wsparcie emocjonalne od partnera/partnerki, najbliższej rodziny lub przyjaciół (np. możliwość przedyskutowania problemów i trudności związanych z firmą, akceptacja partnera/partnerki decyzji o założeniu firmy)]	B10[3]. Czy przed podjęciem działalności oraz w jej początkowej fazie otrzymał Pan/Pani wsparcie: [Aktywne wsparcie od partnerów biznesowych, znajomych, dawnych współpracowników]	B10[4]. Czy przed podjęciem działalności oraz w jej początkowej fazie otrzymał Pan/Pani wsparcie: [Nie otrzymałem/am wsparcia]	B11. Czy należy Pan/Pani do organizacji zrzeszającej przedsiębiorców? (np. branżowej/zawodowej – cech, izba, lub organizacje pracodawców)	B12. Czy uważa Pan/Pani, że należy do ludzi cieszących się szacunkiem społecznym (tzn. osobę uważaną za wartościową, godną zaufania lub wykonującą działalność użyteczną społecznie)	C1[1]. Jak zmieniła się kondycja firmy w ciągu ostatnich trzech lat? Proszę ocenić na skali od 1 do 5 gdzie: 1 - znaczący spadek, 2 - spadek, 3 - brak zmian, 4 - wzrost, 5 - znaczący wzrost. [Jak zmieniły się przychody firmy w ciągu ostatnich trzech lat]	C1[2]. Jak zmieniła się kondycja firmy w ciągu ostatnich trzech lat? Proszę ocenić na skali od 1 do 5 gdzie: 1 - znaczący spadek, 2 - spadek, 3 - brak zmian, 4 - wzrost, 5 - znaczący wzrost. [Jak zmieniły się zyski firmy w ciągu ostatnich trzech lat]	C1[3]. Jak zmieniła się kondycja firmy w ciągu ostatnich trzech lat? Proszę ocenić na skali od 1 do 5 gdzie: 1 - znaczący spadek, 2 - spadek, 3 - brak zmian, 4 - wzrost, 5 - znaczący wzrost. [Jak zmieniła się liczba klientów firmy w ciągu ostatnich trzech lat]	C1[4]. Jak zmieniła się kondycja firmy w ciągu ostatnich trzech lat? Proszę ocenić na skali od 1 do 5 gdzie: 1 - znaczący spadek, 2 - spadek, 3 - brak zmian, 4 - wzrost, 5 - znaczący wzrost. [Jak zmieniła się kondycja firmy w porównaniu z konkurencją w ciągu ostatnich trzech lat]	C1[5]. Jak zmieniła się kondycja firmy w ciągu ostatnich trzech lat? Proszę ocenić na skali od 1 do 5 gdzie: 1 - znaczący spadek, 2 - spadek, 3 - brak zmian, 4 - wzrost, 5 - znaczący wzrost. [Jak zmienił się udział w rynku w ciągu ostatnich trzech lat]	C2[1]. Proszę ocenić w jakim stopniu zgadza się Pani/Pan z poniższymi stwierdzeniami w odniesieniu do rozpoznawania i wykorzystywania szans w trakcie prowadzenia działalności. Proszę o ocenę, na skali 1-7: 1 - Zdecydowanie się nie zgadzam 2 - Raczej się nie zgadzam 3 - W niewielkim stopniu się nie zgadzam 4 - Ani się zgadzam, ani nie zgadzam 5 - W niewielkim stopniu się zgadzam 6 - Raczej się zga…	C2[2]. Proszę ocenić w jakim stopniu zgadza się Pani/Pan z poniższymi stwierdzeniami w odniesieniu do rozpoznawania i wykorzystywania szans w trakcie prowadzenia działalności. Proszę o ocenę, na skali 1-7: 1 - Zdecydowanie się nie zgadzam 2 - Raczej się nie zgadzam 3 - W niewielkim stopniu się nie zgadzam 4 - Ani się zgadzam, ani nie zgadzam 5 - W niewielkim stopniu się zgadzam 6 - Raczej się zga…	C2[3]. Proszę ocenić w jakim stopniu zgadza się Pani/Pan z poniższymi stwierdzeniami w odniesieniu do rozpoznawania i wykorzystywania szans w trakcie prowadzenia działalności. Proszę o ocenę, na skali 1-7: 1 - Zdecydowanie się nie zgadzam 2 - Raczej się nie zgadzam 3 - W niewielkim stopniu się nie zgadzam 4 - Ani się zgadzam, ani nie zgadzam 5 - W niewielkim stopniu się zgadzam 6 - Raczej się zga…	C2[4]. Proszę ocenić w jakim stopniu zgadza się Pani/Pan z poniższymi stwierdzeniami w odniesieniu do rozpoznawania i wykorzystywania szans w trakcie prowadzenia działalności. Proszę o ocenę, na skali 1-7: 1 - Zdecydowanie się nie zgadzam 2 - Raczej się nie zgadzam 3 - W niewielkim stopniu się nie zgadzam 4 - Ani się zgadzam, ani nie zgadzam 5 - W niewielkim stopniu się zgadzam 6 - Raczej się zga…	C2a[1]. [Założyłam/łem firmę aby wykorzystać okazję, którą dostrzegłam/łem]	C2a[2]. [W oparciu o okazje biznesowe, które dostrzegłam/łem, stworzyłem nowy produkt/usługę]	C2a[3]. [Zebrałam/łem zespół przedsiębiorczych osób, aby wykorzystać okazję biznesową, którą dostrzegłam/łem]	C2a[4]. [Zwróciłam/łem się do inwestorów/instytucji zewnętrznych aby pozyskać finansowanie dla dostrzeżonej okazji biznesowej]
1	1	2	1	2012	2	1	1							10	3	2	2		4	2	1	0	1	0		5	2		1	2				1	1	4	4	4	3	3	3	5	2	4	6	1	1	1	2
2	1	3	1	2019	2	2	1							12	5	2	2		5	2	1	0	1	0		3	1	2	1	1	1	1	0	0	2	1	4	5	5	4	5	6	6	7	6	1	2	2	2
3	1	1	1	2021	2	3	2	0	0	1	0	0		9	3	1	1	1	5	2	3	1	0	0	9		1	12	1	1				1	2	4	3	4	4	3	4	5	5	6	3	2	2	2	2
4	1	35	2	2020	1	3	1							1	5	2	2		5	2	2	1	0	0	4		1	6	2	2	1	0	0	0	1	1	4	5	4	4	4	5	7	6	4	2	1	1	1
5	1	7	1	2020	1	3	1							1	12	1	1	1	5	2	1	1	0	0	5		2		1	2	1	0	0	0	2	2	3	3	3	3	3	4	5	5	5	1	1	1	1
6	1	18	2	2021	2	4	3							6	10	1	1	1	5	3	1	0	1	0		5	2		1	2	1	1	0	0	2	1	6	6	6	6	6	5	4	4	3	1	1	1	1
7	1	41	2	2005	2	4	2	1	0	0	1	0		2	20	1	1	1	4	4	2	1	0	0	10		2		3	2	0	1	0	0	1	2	4	3	4	4	4	5	7	5	7	1	1	1	1
8	1	31	2	2020	2	4	3							7	19	1	1	1	5	3	3	1	0	0	8		2		2	2	1	1	0	0	1	1	5	5	5	5	5	6	7	7	5	1	2	1	1
9	1	38	2	2019	2	1	1							12	4	1	1	1	4	4	2	1	0	0	20		2		1	2	0	1	0	0	2	3	3	3	3	3	3	4	5	4	4	2	2	2	2
10	1	5	1	2019	2	3	3							1	6	2	2		4	3	2	0	1	0		5	1	7	2	1	1	0	0	0	1	2	4	5	4	2	4	3	7	6	6	1	1	2	1
11	1	12	2	2015	2	2	2	1	0	0	1	0		2	10	1	1	1	3	2	1	1	0	0	6		1	17	2	2	0	1	0	0	2	2	4	3	3	5	6	4	7	5	6	1	1	1	2
12	1	1	1	2017	2	1	3							1	7	2	1	1	4	3	1	0	1	0		5	1	2	2	2				1	2	4	4	4	4	6	3	4	3	4	3	1	2	2	2
13	1	1	1	2017	3	3	3							11	7	2	1	1	4	5	1	0	1	0		10	1	12	1	1	1	0	0	0	2	4	2	2	1	4	3	6	4	5	6	1	1	2	1
14	1	22	2	2016	1	1	3							1	10	1	2		4	2	2	1	0	0	2		1	6	2	2	0	1	1	0	2	1	4	4	5	6	5	7	7	7	7	1	1	1	1
15	1	2	1	2016	2	4	2	0	0	1	0	0		7	6	1	1	1	4	4	1	0	1	0		20	2		1	2	1	1	1	0	2	2	2	3	4	4	5	5	6	7	3	1	2	2	2
16	1	8	1	2017	2	3	2	0	1	0	0	0		5	1	2	2		4	2	2	0	1	0		9	1	8	1	2				1	2	4	3	3	3	3	3	4	4	4	4	1	1	2	1
17	1	0	1	2018	2	1	1							15	7	2	2		3	5	2	1	0	0	7		2		1	2				1	2	3	1	6	6	6	6	1	1	2	2	2	2	2	2
18	1	12	2	2021	1	3	3							7	5	1	1	1	4	2	1	1	0	0	3		1	1	1	2	1	0	0	0	1	2	4	4	4	3	4	4	5	4	4	1	1	1	1
19	1	1	1	2015	2	3	3							10	10	1	1	2	4	4	2	0	1	0		10	2		2	2				1	2	2	2	3	3	3	3	4	4	4	5	2	2	2	2
20	1	15	2	2019	2	4	2	0	0	1	0	0		3	11	1	1	1	5	3	2	1	1	0	6	8	2		2	2	1	1	0	0	2	2	4	4	4	4	4	6	5	6	6	1	2	1	2
21	1	5	1	2008	2	1	1							12	21	1	1	1	5	3	1	1	0	0	1		2		2	2	0	1	0	0	2	1	3	3	3	2	3	4	4	4	4	1	2	2	2
22	1	1	1	2010	2	3	2	1	0	0	0	0		14	14	1	2		5	3	2	1	0	0	7		2		1	2	1	0	0	0	2	1	4	4	3	3	4	2	3	3	4	2	2	2	2
23	1	15	2	2017	2	4	2	1	1	0	0	0		4	10	1	1	1	5	3	1	0	1	0		9	2		2	2				1	2	2	2	2	4	3	2	5	3	6	3	1	2	1	2
24	1	37	2	2016	2	1	1							5	5	1	2		5	2	1			1			2		1	2	0	1	0	0	1	2	3	4	5	3	3	3	5	4	5	2	2	2	2
25	1	1	1	2021	2	4	2	1	0	0	0	0		13	2	1	2		5	2	1	1	0	0	6		2		3	1	1	0	1	0	2	2	4	4	1	3	1	2	2	2	2	1	2	2	2
26	1	3	1	2015	2	3	2	0	0	0	1	0		11	14	1	1	1	5	3	1	1	0	0	5		2		1	2	1	1	1	0	2	1	4	4	4	6	6	7	7	7	7	1	1	1	2
27	1	20	2	2011	1	4	3							1	4	1	1	1	5	2	2	1	0	0	2		2		1	2	1	1	0	0	2	2	3	3	3	3	3	5	3	3	3	1	1	1	1
28	1	10	1	2020	2	1	3							7	6	1	1	1	3	2	1	0	1	0		3	2		1	1	0	1	1	0	1	2	6	4	6	3	4	3	4	5	3	1	2	1	1
29	1	20	2	2012	1	3	3							8	6	1	1	1	5	3	2	0	1	0		3	2		1	2	0	1	0	0	2	2	4	3	4	4	4	6	5	6	6	2	1	2	2
30	1	15	2	2021	3	2	2	0	1	0	0	0		15	2	1	1	1	4	1	2	1	0	0	3		2		2	1	0	1	0	0	1	2	3	3	5	4	6	7	5	1	3	2	1	1	2
31	1	16	2	2008	2	2	3							11	15	1	1	1	4	4	1	1	0	0	5		2		2	1	1	0	0	0	1	2	4	4	4	4	4	6	6	6	6	1	1	1	1
32	1	22	2	2017	2	2	1							1	7	1	2		5	3	1	1	0	0	2		2		3	1	1	0	0	0	1	1	1	4	2	2	4	1	3	4	6	1	2	1	2
33	1	4	1	2021	1	4	2	0	0	0	1	0		12	5	1	1	1	5	3	2	1	0	0	7		2		3	2	0	1	0	0	2	1	4	2	4	3	6	4	6	2	6	2	1	2	1
34	1	3	1	2010	2	2	2	0	1	0	0	0		7	35	1	1	2	5	5	2	1	1	0	11	4	2		1	2				1	2	1	3	3	3	3	3	6	4	7	5	2	2	2	2
35	1	3	1	2019	2	3	1							5	5	2	2		5	3	2	1	0	0	4		1	6	1	2				1	2	1	2	2	1	2	2	2	1	2	2	1	2	1	2
36	1	13	2	1999	2	1	2	1	0	0	0	0		15	2	1	1	1	5	4	1	1	1	0	12	4	1	2	2	2				1	2	2	6	6	6	6	6	4	4	4	4	2	2	2	2
37	1	5	1	2000	3	4	3							16	6	1	1	1	3	3	1	0	1	0		4	2		2	2	0	1	0	0	2	2	4	4	4	4	4	4	4	4	4	2	2	2	2
38	1	5	1	2010	2	1	1							6	15	2	2		3	3	2	1	0	0	15		2		2	2	1	0	0	0	2	2	3	3	3	3	3	4	4	4	4	1	2	1	2
39	1	18	2	2015	2	3	2	0	1	0	0	0		1	20	1	1	1	5	3	2	1	0	0	5		2		2	2				1	2	3	3	2	3	3	3	4	3	5	3	1	2	2	2
40	1	1	1	2014	2	1	1							16	10	1	1	1	5	3	1	1	1	0	7	9	2		1	1	1	0	0	0	2	1	4	4	4	4	4	5	7	7	7	1	1	2	2
41	1	7	1	2011	2	1	2	0	0	1	1	0		12	37	2	2		4	5	1	0	1	0		3	2		1	2				1	2	1	6	6	6	6	6	7	7	7	7	2	2	2	2
42	1	1	1	2014	2	3	2	1	0	1	0	0		6	13	1	2		4	3	2	0	1	0		8	2		2	1	1	0	0	0	2	1	1	1	3	1	2	4	5	6	5	1	1	2	1
43	1	10	1	2019	1	3	1							6	3	1	1	1	4	2	1	0	1	0		3	1	12	1	2	1	0	0	0	2	2	3	3	2	2	2	3	3	4	4	1	1	2	1
44	1	1	1	2018	3	1	2	1	0	0	0	0		9	15	2	2		4	3	2	1	0	0	10		2		2	2				1	2	2	4	4	4	4	4	5	4	4	5	2	1	1	1
45	1	13	2	2020	2	1	1							7	6	1	1	1	5	2	1	0	1	0		2	2		2	2	0	1	0	0	2	2	3	3	3	3	3	4	5	4	4	1	2	1	1
46	1	7	1	2000	2	3	2	0	0	1	0	0		5	25	1	1	1	4	4	2	1	0	0	5		2		2	2	1	0	0	0	2	1	4	2	3	6	5	6	2	5	4	2	2	1	2
47	1	17	2	2015	2	2	3							6	15	1	1	1	5	4	2	1	0	0	8		2		3	1	1	0	0	0	1	2	5	4	4	5	4	5	6	5	6	1	1	1	1
48	1	14	2	2010	1	4	3							7	14	1	1	1	5	3	2	1	0	0	5		2		2	1	1	0	0	0	1	1	5	4	5	4	5	7	5	6	7	1	1	2	1
49	1	17	2	2020	3	3	2	0	0	1	0	0		7	4	1	1	1	5	1	1	1	1	0	3	1	2		1	1	1	1	1	0	1	1	4	4	5	5	5	7	7	7	7	1	1	1	1
50	1	18	2	2020	2	3	2	1	1	1	0	0		6	8	1	1	1	4	2	1	1	0	0	10		2		2	2				1	2	2	4	4	4	4	3	3	5	6	4	2	2	2	1
51	1	29	2	1993	2	1	1							12	20	1	2		5	4	1	1	1	0	7	8	2		1	2				1	2	2	3	3	3	3	3	5	6	7	7	1	2	1	2
52	1	15	2	2019	1	2	2	0	0	1	0	0		14	4	2	2		3	4	1	1	0	0	2		2		2	1	1	0	0	0	1	3	6	3	4	3	3	4	4	5	6	1	2	1	1
53	1	22	2	2015	1	2	1							6	10	1	1	1	4	2	1	1	0	0	5		2		2	2	0	1	0	0	2	2	4	3	4	3	4	5	5	4	5	2	2	2	2
54	1	10	1	2015	3	4	2	0	0	0	1	0		7	10	2	2		5	3	2	1	0	0	5		2		2	1	0	1	0	0	2	2	3	4	4	3	5	3	5	4	4	2	2	2	2
55	1	3	1	2016	2	1	2	0	0	1	0	0		2	10	1	2		5	2	2	1	0	0	6		2		1	2				1	2	1	3	4	4	4	2	6	5	7	6	2	2	2	2
56	1	0	1	2012	2	1	1							10	12	1	1	1	5	3	1	1	0	0	4		2		2	2				1	2	2	4	3	3	3	3	5	4	6	5	1	1	2	2
57	1	0	1	2020	2	3	1							1	1	1	1	1	1	2	2	0	1	0		2	2		1	2	1	0	0	0	2	3	2	2	2	2	2	3	5	2	3	2	2	2	2
58	1	20	2	2015	2	4	3							7	20	2	2		4	4	1	0	1	0		5	2		1	2	0	1	0	0	2	3	6	2	6	3	2	4	4	4	4	2	2	2	2
59	1	30	2	2018	2	2	1							7	18	1	1	1	4	3	2	1	0	0	10		2		1	2				1	2	4	6	6	6	6	6	4	4	4	4	1	2	2	2
60	1	30	2	2020	2	2	2	1	1	0	0	0		2	12	2	2		4	3	2	1	0	0	10		2		1	2				1	2	4	6	6	6	6	6	4	4	4	4	1	2	2	2
61	1	1	1	2020	2	1	2	1	0	0	0	0		7	7	2	2		4	4	1	1	1	0	8	11	2		2	2	0	1	0	0	2	2	2	2	3	3	3	2	3	2	2	1	2	2	1
62	1	10	1	2021	2	2	1							15	3	1	1	1	5	2	2	0	1	0		2	2		2	2	0	1	0	0	2	1	4	5	5	4	4	4	5	5	6	1	2	1	1
63	1	3	1	2021	3	3	2	0	1	0	0	0		7	20	1	1	1	5	4	1	0	1	0		13	2		1	1	1	0	0	0	2	2	3	3	3	2	2	6	6	6	6	1	1	2	2
64	1	45	2	2019	2	1	1							1	6	2	2		5	2	2	1	0	0	8		2		2	2	1	0	0	0	1	1	5	5	5	4	3	7	5	2	5	2	2	1	2
65	1	10	1	2019	3	1	1							15	2	1	1	1	3	2	1	1	0	0	1		2		1	2	1	0	0	0	2	2	3	3	3	3	3	3	4	3	3	1	2	1	1
66	1	4	1	2016	3	4	2	1	0	0	0	0		7	10	1	1	1	5	4	2	1	0	0	5		2		2	2				1	2	2	3	3	2	3	2	6	6	6	4	1	1	2	2
67	1	3	1	2020	1	4	1							6	4	1	1	1	5	3	1	0	1	0		12	1	18	1	2	1	0	0	0	2	2	2	2	3	6	6	4	4	5	5	1	1	2	2
68	1	12	2	2006	2	1	3							3	25	1	1	1	4	4	1	1	0	0	1		1	2	1	2				1	2	2	1	1	1	1	1	4	4	4	4	1	2	2	2
69	1	8	1	2019	2	3	1							13	1	2	2		3	2	2	1	0	0	2		1	9	3	2				1	1	1	4	2	4	3	3	6	4	5	2	1	2	1	1
70	1	47	2	2016	2	3	2	0	0	1	0	0		15	32	1	1	1	5	6	2	0	1	0		18	2		3	2	0	1	0	0	1	4	4	4	4	4	3	4	3	4	3	1	2	1	2
71	1	31	2	2016	3	3	3							10	7	1	1	1	5	2	1	1	0	0	5		2		1	2	0	0	1	0	1	1	4	4	4	3	3	6	6	6	6	1	1	1	1
72	1	1	1	2008	2	4	3							10	20	1	1	1	4	4	2	0	1	0		17	1	12	1	2	0	1	0	0	2	4	3	3	3	6	6	6	2	4	3	2	2	2	2
73	1	49	2	2021	1	4	3							2	3	2	2		2	2	2	0	1	0		3	1	3	1	1	1	1	1	0	2	2	4	6	3	6	3	3	3	4	2	1	2	2	1
74	1	3	1	2011	3	3	1							12	10	1	1	1	5	2	1	0	1	0		5	2		3	2				1	2	1	4	4	4	4	4	7	6	6	6	2	2	2	1
75	1	49	2	2019	1	1	3							9	4	1	1	1	5	2	1	1	0	0	6		2		3	1	1	0	0	0	1	1	5	3	3	2	6	7	6	4	4	2	2	1	1
76	1	5	1	2016	1	3	3							8	20	1	2		3	3	2	1	0	0	10		2		2	2	1	0	0	0	1	1	3	2	5	4	3	3	4	5	4	1	2	2	2
77	1	40	2	2007	2	1	3							7	20	1	1	1	5	3	2	1	0	0	15		2		2	2	1	0	0	0	2	2	3	3	3	3	3	5	5	3	3	2	2	2	1
78	1	25	2	2016	1	2	2	1	0	0	0	0		12	10	1	1	1	5	3	2	1	0	0	5		2		2	2	0	1	0	0	2	1	5	5	5	5	5	5	7	7	5	1	1	2	1
79	1	18	2	2016	2	3	3							8	7	1	1	2	1	2	1	0	1	0		4	1	5	2	1	0	1	0	0	1	2	3	3	3	3	4	4	3	3	3	1	1	1	1
80	1	9	1	1991	2	3	2	1	0	1	0	0		12	33	1	1	2	5	5	2	0	1	0		2	1	6	1	1	1	0	0	0	1	1	4	4	5	3	3	5	6	7	6	1	1	2	2
81	1	2	1	2016	2	3	1							5	6	1	1	1	4	4	1	0	1	0		5	2		1	2	1	0	0	0	2	2	2	2	3	3	3	5	5	6	5	1	2	2	2
82	1	1	1	2020	3	1	1							13	3	1	1	1	4	2	1	1	0	0	10		1	6	2	2	0	1	0	0	2	4	3	3	3	3	3	3	4	4	4	1	1	2	2
83	1	0	1	2010	2	1	2	1	1	0	1	0		6	10	1	1	2	3	3	1	1	0	0	7		2		1	2				1	2	3	3	3	3	3	3	5	4	4	4	1	1	2	2
84	1	1	1	2019	3	1	2	1	1	0	1	0		1	6	2	2		5	2	2	1	0	0	7		2		1	2				1	2	4	5	5	4	4	4	7	5	4	5	1	1	2	1
85	1	45	2	2007	2	4	3							6	18	1	1	1	5	3	2	1	0	0	15		2		3	2	0	1	0	0	2	1	5	5	4	5	5	6	7	4	2	1	1	1	2
86	1	5	1	2005	2	3	1							9	20	1	1	1	5	4	2	0	1	0		5	2		2	2	1	0	0	0	2	4	3	3	4	3	4	4	4	5	5	1	2	2	2
87	1	34	2	2015	2	3	2	0	0	1	0	0		11	3	2	2		4	2	2	1	0	0	10		2		2	2	1	0	0	0	1	2	2	3	5	5	6	5	4	5	5	1	2	2	2
88	1	8	1	2018	2	2	3							9	4	1	1	1	5	2	2	1	0	0	3		2		3	2	1	0	0	0	1	2	4	4	3	2	4	4	4	2	5	1	2	1	2
89	1	20	2	2014	2	2	1							7	10	1	1	1	4	2	1	1	0	0	5		2		2	1	0	1	0	0	1	2	3	4	2	3	2	2	3	3	3	2	2	1	1
90	1	1	1	1995	2	3	2	1	0	0	0	0		1	29	1	1	1	5	6	2	1	0	0	15		2		2	2	1	1	1	0	2	1	3	1	1	1	1	4	4	2	4	1	2	2	2
91	1	7	1	2015	2	4	3							7	35	2	2		5	5	2	0	1	0		10	2		2	2				1	2	2	3	3	3	3	3	4	5	5	6	1	2	1	2
92	1	3	1	1994	3	1	2	0	0	1	0	0		1	29	1	1	1	5	5	2	1	0	0	4		1	3	2	2				1	2	2	4	3	3	3	2	4	5	6	6	1	2	2	2
93	1	1	1	2006	2	3	2	1	0	0	1	0		4	3	1	2		5	3	1	1	0	0	2		2		2	2				1	2	1	4	4	4	2	2	3	3	3	3	1	2	2	2
94	1	26	2	2019	2	2	3							7	28	1	1	1	4	4	2	1	0	0	8		2		3	1				1	2	2	3	4	3	3	3	7	5	4	6	2	2	1	1
95	1	23	2	2021	2	2	3							12	3	1	1	1	4	3	1	1	0	0	10		1	12	2	2				1	2	3	4	4	3	3	4	5	7	5	5	2	1	1	1
96	1	20	2	2008	1	4	3							9	6	1	1	1	4	3	2	1	0	0	10		2		3	1	0	1	1	0	2	2	4	5	4	4	5	6	5	6	6	1	1	1	1
97	1	13	2	2020	1	4	3							6	5	1	1	1	4	3	2	1	0	0	4		2		2	2	1	0	0	0	2	1	3	3	3	2	2	5	4	5	5	1	1	1	1
98	1	4	1	2011	1	3	1							11	15	2	2		5	3	2	1	1	0	8	5	2		1	2				1	2	1	4	4	4	6	3	6	5	6	5	1	1	1	2
99	1	2	1	2021	2	3	1							2	1	2	2		5	2	1	0	1	0		2	1	6	1	2				1	2	4	3	3	4	3	4	5	4	6	4	1	2	1	2
100	1	24	2	2014	3	3	3							7	15	1	2		4	4	2	1	0	0	8		2		2	2	0	1	0	0	2	2	2	4	1	5	4	2	2	6	2	1	2	1	2
101	1	1	1	1992	3	1	1							13	32	1	1	2	5	5	2	0	1	0		5	2		1	2				1	2	2	1	1	1	1	1	3	2	5	2	2	2	2	2
102	1	11	2	2015	1	3	1							4	7	2	2		5	2	1	1	1	0	6	4	1	7	1	1	1	1	0	0	2	3	5	4	4	3	3	5	5	3	5	1	1	2	2
103	1	4	1	2021	2	1	2	1	0	0	1	0		4	7	1	1	1	5	3	1	1	0	0	15		2		2	2				1	2	1	4	2	3	4	5	5	7	5	6	1	2	1	2
104	1	21	2	2021	2	3	3							1	18	1	1	1	5	3	1	0	1	0		5	2		2	2				1	2	4	2	2	3	2	2	6	5	6	5	2	2	2	2
105	1	2	1	2017	1	3	3							7	5	1	1	1	2	3	1	0	1	0		2	2		2	2	0	0	1	0	1	2	3	4	3	3	4	7	5	5	7	1	1	2	1
106	1	2	1	2008	2	2	3							11	20	1	1	1	4	4	1	1	0	0	10		2		3	2	1	1	0	0	1	3	4	3	4	3	3	6	6	4	3	2	1	2	1
107	1	22	2	2016	1	3	3							15	4	2	2		4	3	2	1	0	0	3		2		2	1	0	1	0	0	1	4	2	4	6	3	3	4	5	5	5	1	1	1	2
108	1	9	1	2018	1	4	1							7	20	1	1	1	5	3	1	0	1	0		5	2		2	2	1	0	0	0	1	2	4	4	5	5	5	6	6	6	6	1	1	1	1
109	1	15	2	2006	2	2	3							11	20	2	2		4	4	2	0	1	0		5	1	2	2	2	0	0	1	0	2	1	5	4	4	4	3	5	6	4	3	1	2	2	1
110	1	1	1	2001	2	1	1							14	23	1	2		4	4	2	1	0	0	11		2		2	2	1	0	0	0	2	2	3	3	2	3	3	6	5	5	5	1	2	2	2
111	1	20	2	2004	2	3	2	0	0	1	0	0		1	15	1	2		5	3	1	1	0	0	2		2		1	2				1	2	1	2	2	2	2	2	4	4	4	4	2	1	1	1
112	1	1	1	2015	2	3	2	0	0	1	0	0		16	15	1	1	1	5	3	1	0	1	0		6	2		2	1				1	2	2	3	3	4	4	4	6	5	5	6	1	1	2	2
113	1	5	1	2020	2	2	1							7	20	2	2		5	4	2	1	0	0	20		1	6	1	2				1	1	3	3	3	2	2	2	6	4	5	5	2	1	2	2
114	1	34	2	2020	2	2	2	1	0	1	0	0		6	15	1	1	1	4	3	2	1	0	0	7		1	9	1	1	1	1	0	0	1	3	3	3	3	2	2	2	4	2	2	1	1	2	2
115	1	11	2	2010	2	2	1							9	14	1	2		5	3	1	1	0	0	1		2		2	2	0	1	0	0	2	2	2	4	4	5	3	5	3	6	6	2	2	2	2
116	1	9	1	1994	2	3	1							2	36	1	1	1	5	6	2	0	1	0		11	2		3	2				1	1	1	4	4	4	4	4	7	6	5	4	1	1	1	2
117	1	1	1	2014	2	1	1							3	20	1	1	1	4	4	2	1	0	0	20		2		1	2				1	2	4	3	1	3	4	6	4	3	3	3	2	2	2	2
118	1	1	1	2019	3	3	2	0	0	1	0	0		6	18	1	1	1	3	3	1	0	1	0		14	2		2	2	0	1	0	0	2	1	1	4	2	4	2	4	7	1	5	2	2	1	1
119	1	45	2	2010	2	1	2	1	0	0	0	0		4	28	1	1	1	4	5	1	1	0	0	12		2		2	2	0	0	1	0	2	3	5	2	3	1	2	2	6	6	4	1	2	2	2
120	1	1	1	1991	2	1	1							15	33	1	2		5	5	2	1	0	0	20		2		3	2	1	1	0	0	2	4	2	2	3	3	3	3	4	3	4	2	2	2	2
121	1	15	2	2021	1	4	3							1	4	1	1	1	5	3	1	1	0	0	5		2		2	2	0	1	0	0	2	1	5	5	5	4	5	7	7	7	6	1	1	1	2
122	1	1	1	1991	2	1	1							13	40	1	1	1	5	6	2	0	1	0		15	2		2	2				1	1	3	2	2	2	2	2	2	3	3	3	1	1	1	2
123	1	40	2	2017	2	1	1							5	8	1	2		5	2	1	1	0	0	6		2		2	2				1	2	2	3	3	3	3	3	3	4	5	3	1	2	2	2
124	1	19	2	2009	1	4	3							12	12	2	2		5	4	1	0	1	0		8	2		1	2	1	0	0	0	2	1	4	4	4	4	4	7	6	4	5	1	1	1	2
125	1	5	1	2019	2	1	2	0	0	0	1	0		7	5	2	2		5	2	2	1	0	0	2		2		1	1	0	1	1	0	1	1	3	2	5	3	4	4	3	4	7	1	1	2	2
126	1	20	2	2017	2	2	3							7	4	1	1	1	5	2	1	1	0	0	2		1	5	2	1	0	1	0	0	1	3	5	5	5	4	4	5	4	6	6	1	2	1	1
127	1	43	2	2020	3	3	1							15	3	2	2		5	2	1	1	0	0	5		1	6	1	2	1	1	0	0	2	2	5	5	4	3	4	6	5	5	6	1	1	1	1
128	1	2	1	2019	2	4	1							14	15	1	1	1	5	3	1	0	1	0		5	2		2	2	0	1	0	0	1	2	4	4	5	5	2	2	6	6	6	1	2	2	1
129	1	30	2	2017	2	3	3							7	5	1	1	1	4	4	2	0	1	0		5	2		2	1	1	1	0	0	2	2	4	4	4	4	4	5	5	6	5	1	2	1	2
130	1	49	2	2016	2	3	3							7	5	1	1	2	4	2	2	1	0	0	3		1	12	2	2	1	0	1	0	2	4	4	4	3	3	4	6	6	7	6	1	1	1	2
131	1	32	2	2001	2	3	2	1	1	0	0	0		6	23	2	2		5	4	1	1	0	0	2		2		2	1	0	1	0	0	2	1	2	2	4	3	3	7	7	7	7	1	1	1	2
132	1	32	2	2017	1	2	3							2	5	1	1	1	5	2	2	1	0	0	7		2		3	2	1	0	0	0	1	2	4	4	4	3	4	6	6	5	5	1	1	1	2
133	1	20	2	2019	3	4	3							4	25	1	1	1	5	4	1	1	0	0	10		2		1	1	1	1	1	0	2	2	5	2	6	1	3	4	5	6	6	2	1	2	1
134	1	45	2	2019	2	3	3							7	4	1	1	1	5	1	2	1	0	0	1		2		2	2	1	0	0	0	2	2	4	4	4	4	4	6	6	6	5	1	1	1	1
135	1	0	1	2000	2	1	1							1	25	1	2		4	4	2	1	1	0	8	8	2		2	1	1	1	0	0	1	1	4	3	3	2	2	4	4	4	4	1	2	2	2
136	1	3	1	2007	2	3	2	1	0	0	0	0		7	17	1	1	1	5	4	1	1	0	0	7		2		1	2	0	1	0	0	2	1	3	4	4	3	3	5	4	5	4	1	2	2	2
137	1	36	2	2016	2	3	3							12	3	2	2		5	1	1	0	1	0		2	2		3	1	1	0	0	0	2	2	5	1	3	4	3	6	2	6	1	2	1	2	1
138	1	5	1	2021	3	4	3							7	1	2	2		5	3	2	0	1	0		4	2		2	2				1	2	3	4	4	4	3	3	6	4	5	6	1	1	1	2
139	1	6	1	2002	2	4	1							7	20	2	2		5	4	1	1	0	0	17		2		3	2				1	2	1	3	3	4	3	3	5	5	5	5	1	2	1	1
140	1	49	2	2020	2	2	2	1	0	0	1	0		6	4	2	2		5	2	2	1	0	0	4		2		3	1	1	0	1	0	2	1	3	4	2	3	5	1	4	4	7	1	2	2	1
141	1	2	1	2019	1	1	3							6	5	1	1	1	5	3	1	0	1	0		15	2		2	1	1	1	1	0	2	2	3	2	4	4	4	6	6	7	6	1	1	1	2
142	1	21	2	2009	2	2	2	1	0	0	1	0		3	16	2	1	1	5	4	1	1	0	0	10		2		2	2	1	1	0	0	2	2	4	4	4	4	4	7	7	7	7	1	1	1	2
143	1	47	2	2021	3	3	2	0	0	1	0	0		16	10	1	1	1	3	4	1	1	1	0	6	6	2		2	2	0	1	0	0	2	4	3	4	3	4	4	5	4	4	5	2	2	2	2
144	1	13	2	2016	3	4	3							6	5	2	2		4	4	2	1	1	0	4	7	2		1	1				1	2	2	5	6	6	6	6	5	6	6	6	2	2	2	2
145	1	37	2	2019	1	2	2	1	0	1	0	0		12	2	2	2		5	4	1	1	0	0	3		2		2	2	0	1	0	0	2	2	5	5	3	1	6	5	5	7	5	1	2	2	1
146	1	30	2	2015	1	3	3							15	6	2	2		4	3	2	1	1	0	4	8	2		2	2	0	1	0	0	1	2	4	4	4	4	4	5	6	4	5	1	1	1	1
147	1	29	2	2016	1	4	1							11	13	2	2		5	3	2	0	1	0		5	2		1	1	1	0	0	0	2	4	2	2	2	3	2	7	7	7	7	2	1	1	2
148	1	26	2	2018	2	2	2	1	0	1	1	0		1	7	1	1	1	5	3	1	1	0	0	11		2		2	1	1	1	1	0	1	1	5	5	4	4	3	6	5	5	6	1	1	1	1
149	1	48	2	2003	2	1	1							9	20	1	1	1	5	4	1	1	0	0	20		2		1	2	0	1	0	0	2	3	4	4	6	6	6	4	4	5	5	2	2	1	2
150	1	40	2	2020	2	3	1							6	6	2	2		5	3	2	1	0	0	3		2		3	2	1	0	0	0	2	2	6	6	2	4	3	5	3	6	5	1	1	2	2
151	1	8	1	2015	2	2	1							6	7	1	2		5	3	2	0	1	0		2	1	2	1	2	0	1	0	0	2	2	4	4	5	3	6	7	7	7	7	1	2	1	1
152	1	37	2	2015	2	2	2	1	0	0	0	0		7	9	1	1	1	4	3	1	1	0	0	9		2		1	2				1	2	4	6	6	6	6	6	4	4	4	4	1	2	2	2
153	1	2	1	2007	2	1	3							16	17	1	1	1	5	6	2	0	1	0		23	2		2	1	1	1	0	0	2	1	4	2	3	3	3	2	4	2	1	1	2	2	2
154	1	10	1	2020	2	2	2	1	0	0	0	0		7	15	1	1	1	3	3	2	1	0	0	7		1	2	1	1	1	0	0	0	1	2	4	4	4	4	3	6	6	6	5	1	1	1	1
155	1	3	1	2020	2	3	1							7	3	1	1	1	5	1	1	0	1	0		3	2		2	1	1	1	1	0	2	2	4	3	6	4	5	1	4	6	4	1	1	2	1
156	1	38	2	2009	1	2	2	0	0	1	0	0		16	3	1	1	1	4	3	1	0	1	0		4	2		2	1	0	1	0	0	2	3	3	4	4	5	4	5	2	5	5	1	2	1	2
157	1	9	1	2008	3	1	2	0	0	1	0	0		3	16	1	1	2	4	4	2	1	0	0	8		2		2	2				1	2	2	3	3	3	4	2	5	5	3	4	1	2	2	1
158	1	12	2	2021	2	2	3							12	2	1	2		4	1	2	1	0	0	2		2		2	2	1	0	0	0	1	1	4	1	4	3	5	4	2	4	1	1	1	2	1
159	1	20	2	2018	2	2	2	1	0	0	0	0		15	6	1	1	1	3	2	2	0	1	0		3	2		1	2	0	1	0	0	2	2	6	6	6	6	6	3	4	4	1	1	2	2	1
160	1	1	1	1993	2	4	2	0	0	1	0	0		5	32	1	1	1	5	5	1	0	1	0		4	2		2	2	1	0	0	0	2	1	5	5	4	4	4	5	5	4	4	2	1	1	1
161	1	11	2	2004	3	3	3							16	11	2	2		5	6	4	1	1	0	10	5	2		3	2				1	2	4	1	1	2	2	3	1	2	3	4	1	2	2	2
162	1	33	2	2021	2	2	1							7	10	1	1	2	5	2	2	1	0	0	3		2		1	2	0	1	0	0	2	1	4	3	3	2	2	3	6	6	5	1	1	2	1
163	1	4	1	2013	3	1	1							12	15	1	1	1	5	3	1	1	0	0	5		2		2	2				1	2	3	5	5	5	5	5	6	4	4	5	1	1	1	1
164	1	3	1	2021	2	1	1							6	7	2	2		5	2	2	1	0	0	6		2		2	2	1	1	0	0	2	2	3	3	4	2	6	4	5	6	5	1	2	1	2
165	1	6	1	2015	2	1	3							15	15	1	1	1	5	4	2	1	1	0	4	7	2		2	2				1	2	4	4	4	4	6	6	4	3	4	4	2	2	2	2
166	1	1	1	2018	2	2	2	1	0	0	0	0		7	10	1	1	1	5	5	2	1	0	0	18		2		2	2	0	1	0	0	2	4	4	3	3	3	3	4	5	6	5	1	1	1	2
167	1	6	1	2021	1	2	3							12	3	1	1	1	5	1	2	1	0	0	2		2		2	1	1	1	0	0	1	1	2	4	2	3	3	3	5	2	2	1	2	1	1
168	1	22	2	2010	2	3	1							7	14	2	2		4	3	1	1	0	0	5		2		2	2	1	0	1	0	1	2	2	2	4	2	3	5	5	4	3	2	2	1	2
169	1	45	2	2021	2	2	3							9	5	1	1	1	4	2	1	0	1	0		3	2		1	1	0	1	0	0	2	3	4	4	3	6	6	5	5	6	6	1	1	1	2
170	1	41	2	2018	2	1	2	1	0	0	0	0		15	3	1	2		5	3	4	1	0	0	5		2		2	2				1	2	2	2	4	3	6	5	3	6	3	5	1	1	1	1
171	1	32	2	2019	1	4	3							16	6	2	2		4	2	2	1	0	0	2		2		1	2				1	2	1	4	4	4	4	4	6	6	6	6	1	1	2	2
172	1	37	2	1999	2	1	1							1	25	1	1	1	5	4	2	1	0	0	5		2		2	2	1	1	0	0	2	1	3	3	3	3	3	6	5	5	5	1	1	2	2
173	1	1	1	2017	2	2	1							10	6	1	1	1	5	3	1	0	1	0		10	2		3	1	0	1	0	0	2	1	4	4	4	3	3	6	4	4	4	1	2	2	2
174	1	23	2	2009	2	3	2	0	0	1	0	0		5	20	1	2		5	3	2	0	1	0		5	2		3	1	1	0	0	0	1	1	4	4	3	5	5	6	7	7	7	1	1	1	1
175	1	7	1	2016	2	3	3							1	3	2	1	1	3	1	1			1			2		3	2	1	0	0	0	2	4	4	3	4	3	3	3	2	6	2	1	2	1	1
176	1	1	1	2008	2	1	2	0	1	0	0	0		7	16	1	1	1	4	4	2	1	0	0	10		2		1	2				1	2	4	2	3	3	3	3	4	4	4	4	1	2	2	2
177	1	0	1	2007	1	3	1							11	17	2	2		5	4	1	0	1	0		8	2		2	1	0	1	0	0	2	4	1	1	1	1	1	5	5	7	5	2	1	2	2
178	1	15	2	2018	2	4	1							16	10	1	1	1	5	2	1	1	0	0	2		2		1	2	1	0	0	0	2	4	4	4	4	4	4	4	5	1	5	2	2	1	2
179	1	10	1	2020	1	3	3							2	22	1	1	1	4	4	2	1	0	0	5		2		2	1				1	2	2	3	3	3	3	3	4	4	4	4	1	1	1	2
180	1	17	2	2018	3	4	1							6	4	1	1	1	5	1	1	1	0	0	3		2		2	2	0	1	0	0	1	1	5	4	5	3	3	6	5	7	7	1	1	1	2
181	1	8	1	2015	1	1	1							11	5	2	2		5	3	2	1	0	0	3		1	5	2	1	1	0	0	0	1	1	4	4	4	4	5	5	6	4	6	1	2	1	2
182	1	28	2	2009	1	2	3							9	10	1	1	1	5	3	2	0	1	0		5	2		2	1	1	1	0	0	1	2	4	5	3	5	3	6	7	4	5	1	2	1	1
183	1	5	1	2018	2	1	1							3	8	1	1	2	5	3	1	0	1	0		5	1	4	3	1	1	0	0	0	1	4	5	5	5	4	5	5	5	5	4	1	2	1	1
184	1	10	1	2021	3	3	2	0	0	1	0	0		16	4	1	1	2	4	1	2	1	0	0	2		2		2	2	0	1	0	0	2	2	2	3	2	2	2	2	3	2	3	1	2	1	2
185	1	19	2	2002	2	2	3							11	25	1	1	1	4	5	2	1	0	0	23		2		1	1	0	1	0	0	2	2	4	4	4	4	4	5	7	2	3	1	1	1	1
186	1	10	1	2000	2	4	1							1	7	2	2		5	4	2	1	0	0	8		2		2	2	1	0	0	0	2	2	4	4	5	4	4	1	2	2	2	1	1	2	1
187	1	37	2	2014	2	2	3							1	10	1	2		4	2	2	1	0	0	3		2		2	1	0	1	0	0	2	2	3	3	3	3	3	5	4	2	2	2	2	2	2
188	1	3	1	2019	2	2	3							15	5	2	1	1	4	2	1	0	1	0		4	2		1	2	1	0	1	0	1	2	5	5	5	5	2	4	7	7	7	1	1	1	1
189	1	1	1	2008	2	2	1							15	16	2	1	1	5	4	2	1	0	0	5		2		2	1				1	1	4	3	3	3	3	6	3	2	3	2	1	2	2	2
190	1	1	1	2020	2	2	2	1	1	0	0	0		3	4	1	2		4	2	2	0	1	0		2	1	1	2	1	1	0	1	0	2	2	1	1	3	2	3	6	6	5	5	1	1	2	1
191	1	1	1	2005	2	4	2	0	0	0	0	1	Rozwod i przeprowadzka	12	24	1	1	1	4	5	1	1	0	0	10		2		3	2				1	2	1	1	1	1	1	1	5	4	7	5	2	1	2	2
192	1	11	2	2018	2	3	2	1	0	0	0	0		5	19	2	2		4	3	2	1	0	0	4		2		2	2	0	1	0	0	2	3	3	4	4	3	3	5	5	5	5	2	2	1	1
193	1	36	2	2019	2	1	2	1	0	0	0	0		5	9	2	2		5	2	2	1	0	0	6		1	9	1	2				1	2	4	6	6	6	6	6	4	4	4	4	2	2	2	2
194	1	23	2	2010	2	3	1							10	14	2	2		4	3	2	1	0	0	11		2		1	1	1	1	1	0	2	4	4	4	4	3	4	6	7	7	6	1	1	1	2
195	1	20	2	2016	3	3	3							6	5	1	1	1	4	2	1	1	0	0	9		2		2	2	0	1	0	0	2	2	4	2	4	3	3	3	4	4	4	1	2	1	1
196	1	39	2	1997	1	4	3							1	20	1	1	1	5	4	1	1	0	0	5		2		3	2				1	2	2	3	2	3	3	2	4	4	4	4	1	2	1	2
197	1	46	2	2003	2	1	3							16	15	1	1	1	5	3	1	1	0	0	11		2		3	2				1	2	2	3	3	3	3	3	4	4	4	5	1	1	1	1
198	1	3	1	2009	3	3	1							12	10	1	1	2	5	5	2	0	1	0		15	2		2	2	0	1	0	0	2	2	3	3	2	3	3	6	4	4	4	1	2	2	2
199	1	2	1	2014	1	4	1							11	12	1	1	1	5	3	1	0	1	0		10	1	10	3	2	1	1	1	0	2	2	3	3	3	3	3	5	6	5	6	1	1	1	1
200	1	24	2	2015	2	2	2	0	0	0	1	0		2	7	2	1	2	5	3	2	1	1	0	4	6	2		1	1				1	2	4	4	3	2	6	6	5	5	4	5	1	2	1	1
201	1	6	1	2005	2	3	3							8	26	2	1	1	3	5	1	1	0	0	10		2		3	2				1	2	1	4	4	5	5	5	6	7	7	3	1	2	1	2
202	1	30	2	2016	1	1	1							8	5	2	2		3	3	2	1	0	0	8		2		1	2	1	0	0	0	2	3	4	4	4	5	5	5	4	7	4	1	2	1	2
203	1	49	2	2017	1	3	3							6	7	1	1	2	4	3	2	0	1	0		3	2		1	1				1	2	2	2	3	2	3	4	6	6	5	5	1	2	1	2
204	1	26	2	2019	1	2	2	1	0	0	1	0		2	4	1	1	1	5	3	2	1	0	0	3		2		1	1	1	1	0	0	2	1	3	4	4	4	2	4	5	4	6	2	1	1	1
205	1	21	2	2012	2	3	3							3	13	2	2		5	3	2	1	0	0	12		2		1	1	0	1	1	0	2	2	4	3	5	3	2	7	3	5	4	2	2	1	2
206	1	15	2	2021	2	4	3							4	4	1	1	1	4	2	2	1	0	0	3		2		2	2	0	1	0	0	2	2	5	4	3	3	4	6	6	5	6	1	1	2	2
207	1	49	2	2016	3	1	1							1	5	1	1	1	4	2	1	0	1	0		6	2		1	2				1	2	3	4	4	4	4	4	4	4	4	4	1	1	1	1
208	1	30	2	2018	1	4	2	0	0	1	0	0		3	3	1	1	1	5	2	1	0	1	0		5	1	6	3	2	1	0	1	0	1	1	5	5	5	5	5	5	6	6	6	1	1	1	1
209	1	39	2	2015	2	2	3							2	40	1	1	1	4	5	2	0	1	0		10	2		2	2	0	1	0	0	1	2	3	3	4	4	3	3	3	3	4	2	2	2	2
210	1	39	2	2021	2	4	1							3	3	1	1	1	5	2	1	1	0	0	4		2		1	2				1	2	3	4	4	3	3	5	3	4	5	7	1	1	1	2
211	1	2	1	2019	2	2	2	0	0	0	1	0		6	3	1	1	1	5	3	2	1	0	0	5		2		2	1	1	0	0	0	1	2	4	4	4	4	3	4	5	4	4	1	1	1	1
212	1	10	1	2020	1	1	3							12	2	1	2		1	1	1			1			2		2	1	1	0	0	0	2	1	4	4	3	5	3	4	6	6	7	2	1	1	2
213	1	11	2	1999	1	4	3							12	20	1	1	1	4	4	2	1	1	0	17	3	1	2	2	1	1	0	0	0	1	1	1	3	1	3	2	1	4	1	3	2	2	1	2
214	1	1	1	2019	3	2	1							7	5	1	1	1	5	3	1	1	0	0	7		2		2	2	1	1	0	0	2	4	4	3	4	4	6	4	5	4	5	1	2	2	2
215	1	1	1	2004	2	3	2	0	0	1	0	0		7	30	2	2		4	6	1	1	0	0	15		2		2	2				1	2	2	6	2	3	3	6	7	4	6	5	2	1	2	2
216	1	10	1	1993	2	1	2	1	0	0	1	0		6	30	1	1	1	3	5	1	1	0	0	13		2		1	2				1	2	2	4	4	3	3	3	3	4	5	4	2	2	2	2
217	1	4	1	2020	2	1	3							12	16	2	2		5	4	2	1	0	0	16		2		2	2				1	2	4	4	4	3	5	3	6	7	7	6	2	1	2	2
218	1	26	2	2015	2	4	2	1	0	0	0	0		7	12	1	1	1	4	3	1	1	0	0	2		2		3	2	0	1	0	0	2	1	3	3	3	4	3	6	5	6	5	1	2	1	1
219	1	32	2	1999	1	3	3							13	21	1	2		4	4	2	1	0	0	10		2		2	1	1	0	0	0	1	1	5	5	4	5	4	7	7	7	7	1	1	1	2
220	1	20	2	1998	2	1	3							7	25	1	1	1	5	4	1	1	0	0	5		2		2	2	0	1	0	0	2	2	3	4	3	3	2	4	4	4	5	1	1	1	2
221	1	49	2	1992	2	2	3							12	20	1	1	1	5	5	2	0	1	0		14	2		2	2				1	2	2	6	3	3	6	6	3	3	2	3	1	2	2	2
222	1	24	2	2019	2	1	1							12	7	1	1	1	4	4	1	0	1	0		2	2		1	2	0	1	0	0	2	2	4	4	4	4	5	5	6	7	7	1	1	1	1
223	1	12	2	2014	3	3	2	1	0	0	0	0		1	3	1	1	1	5	2	1	1	1	0	2	1	2		1	2	0	0	1	0	2	2	4	3	5	3	5	3	4	5	5	1	2	1	2
224	1	28	2	2004	3	2	1							6	14	1	2		5	4	1	1	1	0	4	6	2		2	2	1	1	1	0	2	2	5	3	1	6	3	2	6	4	3	1	2	1	2
225	1	1	1	2018	3	3	1							3	10	2	2		4	3	2	1	0	0	6		2		1	2				1	2	2	3	3	3	3	3	5	5	6	5	1	2	2	2
226	1	22	2	2008	1	1	3							7	5	1	1	1	4	6	2	1	0	0	21		1	5	1	1	0	1	0	0	1	3	3	4	5	2	4	6	5	3	4	2	2	1	1
227	1	6	1	2008	2	1	2	0	0	1	0	0		3	13	1	1	1	5	3	1	1	0	0	2		1	6	1	1	1	0	0	0	1	1	4	4	4	4	4	4	4	5	5	1	1	1	1
228	1	2	1	2004	3	3	2	0	0	1	1	0		10	25	1	1	1	4	4	2	1	0	0	10		2		2	2				1	2	2	3	3	4	3	4	6	6	6	6	1	1	1	1
229	1	30	2	2016	2	2	3							2	2	2	2		5	2	1	1	1	0	4	2	2		2	2	1	0	0	0	2	2	6	6	5	5	3	7	7	4	7	2	2	2	2
230	1	10	1	1992	1	3	1							5	40	1	1	1	4	6	1	0	1	0		11	1	20	1	2	1	0	0	0	2	1	3	3	2	1	6	5	2	5	4	1	1	2	2
231	1	5	1	2014	1	1	2	1	0	0	0	0		3	11	1	1	1	4	3	1	0	1	0		10	1	8	1	2	1	0	0	0	2	2	3	3	3	3	3	7	7	7	7	2	2	2	1
232	1	2	1	2016	2	4	3							7	19	1	1	1	4	4	1	0	1	0		20	2		2	2	1	0	0	0	1	2	6	2	3	5	6	6	4	2	6	2	2	1	2
233	1	12	2	2020	1	4	3							3	25	1	1	1	5	4	1	0	1	0		10	1	12	2	1	1	0	0	0	1	2	4	1	1	3	4	5	4	5	6	1	1	1	2
234	1	3	1	1999	3	2	2	1	0	0	0	0		9	20	1	2		5	4	1	1	0	0	3		2		2	1	1	0	0	0	2	4	3	2	2	3	3	4	5	6	6	1	1	2	2
235	1	15	2	2019	2	1	3							12	3	2	2		5	1	2	0	1	0		1	2		2	2	1	0	0	0	2	3	4	4	5	3	4	4	5	7	4	1	1	1	2
236	1	9	1	2020	2	2	2	1	0	1	0	0		5	10	2	2		5	2	2	1	0	0	3		1	12	2	2	0	0	1	0	2	2	3	4	4	2	2	4	3	7	6	1	2	2	2
237	1	0	1	2000	2	3	3							9	5	1	1	1	3	4	2	0	1	0		10	1	24	2	2				1	2	1	4	2	3	3	3	4	5	7	3	1	1	1	1
238	1	3	1	1995	2	3	1							11	30	1	2		5	4	2	1	0	0	3		2		2	2				1	2	2	4	4	3	4	3	5	5	4	4	1	2	2	2
239	1	15	2	1998	2	1	1							12	7	1	1	1	4	5	1	1	0	0	6		2		1	2				1	1	2	5	4	5	5	4	5	6	4	3	2	1	1	2
240	1	10	1	2008	2	3	1							13	16	1	1	2	4	3	2	1	0	0	5		2		2	2				1	2	1	3	3	4	3	3	1	2	6	5	1	2	2	2
241	1	9	1	2021	2	1	1							10	4	2	2		3	3	2	1	1	0	6	8	2		3	2				1	2	2	2	2	4	5	3	3	6	7	5	2	1	2	1
242	1	35	2	2014	1	4	3							6	15	1	1	1	5	3	2	0	1	0		5	2		1	2	0	1	0	0	2	1	4	4	4	4	4	4	5	6	6	1	1	1	2
243	1	15	2	2018	2	2	3							12	8	1	2		5	2	2	1	0	0	2		2		1	2	0	1	0	0	2	1	4	4	4	4	4	6	5	7	6	1	1	2	2
244	1	2	1	2000	1	1	1							10	5	1	1	1	4	3	1	1	0	0	2		2		2	2				1	2	2	2	2	2	2	2	3	2	4	2	2	1	2	2
245	1	10	1	2014	1	4	2	0	0	1	0	0		6	9	1	1	1	5	5	2	0	1	0		25	2		3	2	1	0	0	0	2	4	4	3	3	4	3	5	6	6	5	2	1	2	2
246	1	23	2	2004	3	4	3							7	20	1	2		4	4	2	1	0	0	10		2		3	2				1	2	4	2	2	3	3	3	7	7	7	7	1	2	1	2
247	1	34	2	2017	1	2	1							3	5	1	2		3	2	2	0	1	0		4	1	10	2	2	1	1	0	0	1	2	4	4	5	4	3	5	4	6	5	1	1	1	1
248	1	5	1	2020	3	3	1							14	4	2	2		4	1	2	1	0	0	2		2		1	2	0	1	0	0	2	2	3	3	3	3	3	2	2	2	2	1	2	1	1
249	1	0	1	2020	2	1	2	0	0	0	1	0		15	4	1	2		4	2	2	1	1	0	9	8	2		1	1	1	0	0	0	2	1	6	6	6	6	6	7	1	1	1	1	1	2	2
250	1	49	2	2015	1	4	2	0	0	1	0	0		14	10	1	1	1	5	2	1	0	1	0		1	2		1	2	0	1	0	0	1	2	4	4	4	4	3	4	5	5	5	1	2	1	2
251	1	11	2	2015	3	1	2	0	0	1	0	0		5	7	2	2		4	3	2	0	1	0		3	2		3	1	0	0	1	0	2	4	3	3	4	3	3	5	4	5	4	1	1	2	1
252	1	1	1	2012	2	3	2	0	0	1	0	0		10	5	1	1	1	4	4	2	1	0	0	10		2		3	2				1	2	2	3	2	2	3	2	4	5	6	5	1	1	2	2
253	1	3	1	2007	2	1	1							13	17	1	1	1	5	3	1	0	1	0		3	2		1	2				1	2	2	3	3	6	6	3	5	4	5	4	2	2	2	2
254	1	8	1	2017	3	2	3							7	3	1	1	1	4	1	1	1	0	0	3		2		2	2	1	1	0	0	1	2	3	2	2	1	2	3	3	2	2	1	1	1	1
255	1	1	1	2018	2	3	1							15	6	1	1	1	5	2	2	1	0	0	2		2		2	2	0	1	0	0	2	4	5	4	6	3	3	5	4	5	6	1	2	2	2
256	1	5	1	2019	3	1	1							7	4	2	2		3	2	2	0	1	0		2	2		3	2				1	2	2	3	3	5	3	3	3	4	3	4	2	2	1	2
257	1	2	1	2019	2	1	1							1	4	2	2		3	2	1	0	1	0		2	2		1	2				1	2	2	2	2	2	2	2	3	3	3	3	2	2	2	2
258	1	14	2	2000	2	3	2	0	0	0	0	1	Zmiana pracy.	10	30	1	1	1	5	5	2	1	0	0	15		2		3	1	1	0	1	0	2	1	4	4	4	4	4	7	6	5	4	1	2	1	2
259	1	18	2	2020	1	3	3							8	6	1	1	1	4	2	1	0	1	0		4	2		2	1	0	1	1	0	1	2	3	3	4	4	4	4	6	2	3	2	1	2	2
260	1	1	1	2019	2	3	1							6	5	1	1	1	5	2	2	1	0	0	5		2		3	2	0	1	0	0	2	3	3	3	3	3	5	6	5	4	4	2	2	1	2
261	1	33	2	2000	2	3	1							12	20	1	1	1	5	4	1	1	0	0	20		2		3	2				1	2	2	3	6	4	2	2	3	5	1	4	1	2	1	2
262	1	25	2	2009	1	1	2	1	0	0	1	0		6	10	2	2		4	3	2	1	0	0	3		2		1	1	1	1	0	0	2	1	3	1	4	3	3	4	3	7	2	2	1	2	2
263	1	14	2	2019	2	4	1							4	4	2	2		5	1	2	1	0	0	3		2		2	2	1	1	0	0	1	1	5	4	5	4	4	7	6	7	7	1	1	1	1
264	1	35	2	2018	2	3	2	0	0	0	1	0		14	6	1	1	1	3	3	2	1	0	0	23		2		2	1	1	0	0	0	1	2	4	5	5	5	5	5	5	6	7	2	1	1	1
265	1	7	1	2013	2	1	2	1	0	0	0	0		2	9	1	1	1	4	4	2	0	1	0		4	2		2	2				1	2	2	1	1	1	1	2	4	3	5	4	1	2	1	2
266	1	1	1	2010	2	2	1							5	15	1	1	1	4	3	1	0	1	0		3	2		2	2				1	2	4	3	3	3	3	3	5	3	5	4	1	2	2	2
267	1	42	2	2008	2	3	2	0	0	0	1	0		1	18	1	2		5	3	2	0	1	0		4	2		2	2	1	0	0	0	2	1	5	5	3	5	5	5	5	4	6	1	1	2	2
268	1	10	1	2020	2	2	1							3	15	1	1	1	5	4	2	1	1	0	5	6	2		2	2	1	0	0	0	2	2	4	3	3	3	5	5	6	4	4	1	1	1	1
269	1	44	2	2021	2	3	2	0	0	1	0	0		9	7	1	1	1	5	2	1	0	1	0		3	2		2	1	0	1	1	0	2	1	5	5	5	5	5	6	5	4	5	1	2	1	1
270	1	10	1	2021	2	2	1							5	3	1	1	2	5	1	3	1	0	0	1		2		2	2	0	1	0	0	2	2	3	3	3	6	3	5	5	3	4	1	2	1	2
271	1	12	2	1995	3	3	3							12	6	1	2		5	4	2	0	1	0		11	2		1	2				1	2	4	2	2	4	3	3	3	4	6	6	2	2	2	2
272	1	15	2	2021	2	1	1							1	14	2	2		5	3	1	1	0	0	10		2		1	2				1	1	1	3	4	4	4	4	5	5	6	6	1	2	1	2
273	1	36	2	1994	2	2	3							5	30	2	1	1	5	5	2	1	0	0	22		2		2	2				1	2	4	3	3	3	3	3	4	5	5	4	1	2	1	2
274	1	10	1	2015	2	1	1							5	7	1	1	1	4	4	1	1	1	0	16	8	2		1	2				1	2	3	6	6	6	6	6	4	4	4	4	1	2	2	1
275	1	1	1	2016	2	2	2	1	1	0	0	0		4	8	1	1	1	3	4	2	1	0	0	20		2		1	1	1	1	1	0	2	4	3	3	3	3	3	6	4	4	4	1	2	2	2
276	1	43	2	1993	2	1	2	0	1	0	0	0		9	22	1	2		5	4	2	0	1	0		4	2		2	2	1	0	0	0	2	4	4	2	4	3	3	6	4	5	4	1	2	1	2
277	1	15	2	1998	2	2	2	1	0	0	0	0		7	30	2	1	1	5	4	4	0	1	0		1	2		1	1				1	2	2	3	4	4	3	3	4	3	4	3	1	2	1	2
278	1	3	1	2017	3	2	2	1	0	0	1	0		5	4	1	1	2	2	4	4	1	0	0	8		1	4	1	2	1	0	0	0	2	2	2	3	2	3	3	3	5	5	2	1	1	1	2
279	1	2	1	2005	2	2	2	1	0	0	0	0		5	25	1	1	1	5	4	2	1	0	0	5		2		1	2				1	2	4	2	2	3	3	3	4	5	4	5	1	2	1	2
280	1	1	1	2020	3	3	2	0	0	1	1	0		13	4	1	1	1	5	2	2	0	1	0		3	1	2	2	2				1	2	4	2	2	2	2	2	2	4	4	4	1	2	2	2
281	1	32	2	2012	3	2	1							16	5	1	1	1	5	3	1	1	0	0	6		2		2	2	0	1	0	0	2	2	3	4	4	3	2	3	2	4	5	1	1	2	1
282	1	10	1	2019	2	3	2	0	0	0	1	0		11	10	2	1	1	5	4	1	1	0	0	3		2		2	2	1	0	0	0	1	1	4	4	4	3	3	6	6	7	5	1	2	2	2
283	1	1	1	2021	2	3	1							11	4	2	2		5	2	1	1	0	0	3		1	5	1	2				1	2	3	3	3	4	4	4	5	4	5	5	1	1	2	2
284	1	18	2	2016	2	4	1							7	1	2	2		5	2	1	0	1	0		2	2		2	1				1	2	3	3	3	5	3	6	7	6	4	7	2	2	1	2
285	1	26	2	2019	3	1	2	0	0	0	0	1	odmowa odpowiedzi	3	4	1	2		5	2	1	1	0	0	2		2		1	1	0	1	0	0	2	1	4	4	5	4	5	4	6	6	5	1	1	1	2
286	1	1	1	2019	2	3	3							1	23	2	2		5	5	1	0	1	0		31	2		2	2	0	0	1	0	1	2	2	2	3	3	3	5	4	7	5	1	1	1	2
287	1	34	2	2005	1	3	3							15	10	1	1	1	5	3	2	0	1	0		5	2		2	2				1	2	1	3	3	4	3	4	5	5	6	5	1	1	2	2
288	1	30	2	2007	2	1	2	0	0	1	0	0		9	26	1	1	2	4	4	2	1	0	0	19		2		2	2				1	2	1	5	4	6	4	4	4	3	4	2	2	2	1	2
289	1	22	2	2010	2	1	2	1	1	0	0	0		4	14	1	2		5	3	1	1	0	0	5		2		2	1				1	2	2	4	4	4	4	4	5	3	6	4	1	2	2	2
290	1	1	1	2004	2	3	1							12	20	2	2		5	4	2	1	0	0	5		2		2	2				1	2	4	2	2	2	6	6	2	2	6	2	1	2	2	2
291	1	5	1	2017	2	1	2	1	0	0	0	0		6	7	2	2		4	2	2	1	0	0	7		2		1	2				1	2	4	3	4	4	4	4	5	5	5	5	2	1	2	2
292	1	28	2	2009	1	2	2	1	0	0	0	0		9	10	1	1	1	5	3	2	1	0	0	5		2		2	1	1	0	1	0	1	2	4	5	2	3	4	7	5	6	3	1	1	2	1
293	1	5	1	2017	2	1	2	0	0	0	0	1	nie chciałam już zajmowac sie tym czym sie zajmowalam	11	15	1	2		5	3	1	1	0	0	16		2		2	2	0	1	0	0	2	2	2	2	2	2	2	4	6	5	4	2	2	2	2
294	1	3	1	2017	2	3	3							15	12	2	2		4	4	2	0	1	0		12	1	8	2	2				1	1	2	2	3	3	2	2	3	2	2	3	1	1	1	1
295	1	5	1	2017	3	2	1							14	7	1	1	1	5	2	1	1	0	0	5		2		1	2	1	0	0	0	1	1	3	3	4	4	4	5	5	7	6	1	1	1	1
296	1	3	1	2021	1	1	2	1	0	0	1	0		5	10	2	2		5	3	2	0	1	0		3	2		2	2	0	1	0	0	2	2	5	5	5	5	6	6	6	6	3	1	2	1	2
297	1	5	1	2015	1	1	3							7	5	1	1	1	4	3	1	1	0	0	3		1	3	2	1	1	0	0	0	1	1	2	1	1	2	1	2	4	3	3	1	1	1	1
298	1	40	2	2003	1	3	3							10	25	1	1	2	5	4	2	0	1	0		12	2		2	2				1	2	2	4	3	3	2	3	5	5	4	4	1	1	1	2
299	1	10	1	2011	3	3	1							7	9	1	1	1	5	4	1	1	0	0	5		2		1	2	1	1	0	0	1	1	4	5	4	5	4	1	2	1	1	1	1	1	1
300	1	20	2	2004	1	3	3							2	10	1	1	1	4	3	2	1	0	0	5		1	1	1	1	1	0	0	0	1	2	3	2	5	1	2	3	7	7	4	2	1	1	1
301	1	32	2	2016	3	4	1							7	18	1	1	1	5	3	1	1	0	0	18		2		2	2				1	2	2	3	4	4	4	4	3	4	5	5	1	1	2	1
302	1	46	2	1998	1	3	1							13	20	1	1	1	4	4	2	1	0	0	10		2		2	2	0	1	0	0	2	4	3	3	2	2	2	6	5	6	5	1	2	1	2
303	1	1	1	2019	3	1	3							1	12	1	1	1	4	3	2	0	1	0		5	2		2	2				1	2	2	3	3	3	3	3	5	5	5	5	1	1	2	2
304	1	2	1	2008	2	2	3							11	15	1	1	1	4	4	2	1	0	0	5		2		2	2	1	0	0	0	1	2	4	4	4	4	4	6	6	6	6	1	1	1	1
305	1	1	1	2016	3	3	2	0	0	1	0	0		7	8	1	1	1	5	3	1	1	1	0	5	5	1	3	1	1				1	2	4	4	3	4	3	3	3	5	3	6	1	2	1	2
306	1	5	1	2012	2	3	2	1	1	0	0	0		1	10	1	1	1	5	3	1	0	1	0		4	2		1	2	0	1	0	0	2	1	4	4	4	4	3	7	7	7	7	1	1	2	2
307	1	2	1	2019	2	3	3							3	15	1	1	2	5	3	2	1	1	0	4	2	2		1	2	1	1	0	0	2	3	4	4	3	4	3	7	7	7	7	1	1	2	2
308	1	10	1	2015	1	4	3							2	2	1	1	1	5	2	1	0	1	0		2	2		1	2	0	1	0	0	2	1	4	4	5	5	4	4	5	5	6	1	1	1	2
309	1	1	1	2018	2	3	1							14	8	1	1	1	5	4	2	0	1	0		31	2		2	2	1	0	0	0	1	1	4	4	4	3	3	4	4	5	5	1	2	2	2
310	1	15	2	2018	2	1	2	0	0	1	0	0		4	5	2	2		3	2	4	1	0	0	4		1	12	2	2				1	2	4	3	3	3	3	6	4	3	5	5	1	2	1	2
311	1	28	2	1997	2	2	1							15	12	2	2		4	4	2	0	1	0		17	2		1	2	0	1	0	0	1	2	3	4	2	3	2	3	3	3	4	1	2	1	1
312	1	49	2	2013	3	1	1							2	11	1	1	1	4	4	2	1	0	0	20		2		3	2				1	2	2	4	5	6	5	2	7	3	4	2	1	1	1	1
313	1	7	1	2020	2	1	2	0	0	0	1	0		5	3	1	1	1	3	2	1	1	0	0	1		2		1	2	1	1	0	0	2	1	5	5	5	4	4	6	6	7	7	1	2	1	1
314	1	20	2	2019	2	4	3							11	10	2	2		4	2	2	1	0	0	1		2		3	2	1	0	0	0	1	2	4	4	5	4	6	5	7	7	7	2	2	1	1
315	1	23	2	2018	1	2	3							7	10	2	2		5	2	2	0	1	0		4	2		2	1	1	0	0	0	1	2	4	3	4	4	3	4	4	5	5	1	1	1	1
316	1	1	1	2021	2	4	3							4	2	1	2		5	3	1	0	1	0		7	2		1	2	0	1	0	0	2	3	4	4	4	3	4	3	4	3	5	2	2	1	2
317	1	24	2	2018	1	2	3							7	14	1	1	1	5	3	2	1	0	0	7		2		2	1	1	1	1	0	1	1	4	4	3	2	3	5	6	7	6	2	1	1	1
318	1	35	2	2019	3	3	1							7	7	1	1	1	4	3	2	1	0	0	6		2		1	2				1	2	4	6	6	6	6	6	4	4	4	4	1	2	2	2
319	1	39	2	2012	2	4	3							2	23	1	1	2	5	4	2	1	1	0	5	6	2		2	2	0	0	1	0	2	1	4	4	4	4	4	6	6	6	6	1	1	2	1
320	1	9	1	2007	2	3	2	1	1	0	0	0		4	20	1	2		4	3	2	1	0	0	5		2		1	2				1	2	2	3	3	3	2	3	4	3	4	3	1	2	1	1
321	1	1	1	2019	2	1	1							3	6	1	1	1	5	2	2	1	1	0	2	3	2		3	2	0	1	0	0	2	1	5	5	5	4	4	4	5	4	5	1	1	1	1
322	1	45	2	2016	1	4	1							7	25	1	1	1	5	5	1	1	1	0	21	5	2		2	1	0	1	0	0	2	2	4	4	4	6	4	6	7	7	6	2	1	1	2
323	1	5	1	2007	1	3	2	0	0	1	0	0		7	27	2	2		4	4	1	1	0	0	20		2		2	2	0	0	1	0	2	2	3	3	3	3	3	6	6	6	5	2	2	2	2
324	1	12	2	2000	3	2	1							6	7	2	2		4	4	2	1	0	0	2		2		1	2	1	0	0	0	2	2	3	3	3	3	3	3	4	4	3	1	1	2	1
325	1	18	2	2013	2	4	1							12	15	1	2		4	3	2	0	1	0		5	2		3	1	1	0	0	0	2	1	4	3	4	3	4	6	5	3	4	1	2	2	2
326	1	1	1	2019	2	2	1							5	5	1	1	1	5	4	1	1	0	0	21		1	4	2	2	1	1	1	0	2	2	4	4	4	6	6	5	4	6	5	1	2	1	1
[truncated: 108 more columns]

## Sheet: książka kodowa
kod odpowiedzi	kod pytania
	p0
1	Tak
2	Nie
	F1
	wartość liczbowa
	F2
1	Mikroprzedsiębiorstwo
2	Małe przedsiębiorstwo
	A1
	wartość liczbowa
	A2
1	Produkcja
2	Usługi
3	Handel
	A3
1	Lokalny/ (obszar powiatu)
2	Regionalny (obszar województwa)
3	Krajowy
4	Międzynarodowy
	A4
1	Jest to moja pierwsza i jedyna działalność gospodarcza (1)
2	Jest to moja kolejna działalność gospodarczaDotyczy działalności, która została zakończona, a rozpoczęto kolejną nową - to określenie obejmuje prowadzenie działalności w różnych formach (osoba fizyczna, wspólnik/udziałowiec w spółce) (2)
3	Prowadzę równocześnie kilka niezależnych działalności gospodarczychChodzi o równoczesne prowadzenie kilku odrębnych, niezależnych działalności gospodarczych, np. osoba fizyczna oraz wspólnik w spółce cywilnej lub jawnej, wspólnik w dwóch lub więcej spółkach itp. Nie ma znaczenia czy osoba ma mniejszościowy czy większościowy udział w tych przedsiębiorstwach. (3)
	A5
1	Wyniki firmy były poniżej zadawalającego, zakładanego przez przedsiębiorcę poziomu
2	Bankructwo, likwidacja z powodu ponoszenia straty
3	Pojawienie się lepszej okazji do prowadzenia biznesu
4	Pojawienie się okazji do realizacji zysku z zainwestowanego kapitału (np. sprzedaż firmy/udziałów)
5	Inne (jakie)
	A5a
	odpowiedź otwarta
	A6
1	dolnośląskie
2	kujawsko-pomorskie
3	lubelskie
4	lubuskie
5	łódzkie
6	małopolskie
7	mazowieckie
8	opolskie
9	podkarpackie
10	podlaskie
11	pomorskie
12	śląskie
13	świętokrzyskie
14	warmińsko-mazurskie
15	wielkopolskie
16	zachodniopomorskie
	B1
	wartość liczbowa
	B2
	Stan cywilny:
1	w związku (również nieformalnym)
2	stan wolny
	B3
1	w związku (również nieformalnym)
2	stan wolny
	B3a
1	Tak
2	Nie
	B4
1	Podstawowe
2	Gimnazjalne
3	Zasadnicze zawodowe
4	Średnie
5	Wyższe
	B5
1	18-24
2	25-34
3	35-44
4	45-54
5	55-64
6	65 i więcej
	B6
1	Kobieta
2	Mężczyzna
3	Inna
4	Nie chcę podawać
	B7
1	Był/a Pan/Pani pracownikiem w tej samej branży/sektorze
2	Był/a Pan/Pani pracownikiem ale w innej branży/sektorze niż prowadzona działalność
3	Nie pracowałem/łam zawodowo
	B7a
	wartość liczbowa
	B7b
1	tak
2	nie
	B7b1
	wartość liczbowa
	B8
1	Niższa lub równa płacy minimalnej
2	Wyższa od płacy minimalnej ale niższa od średniej krajowej
3	Wyższa niż średnia krajowa
	B9
1	Tak
2	Nie
	B10
1	Aktywne wsparcie (pomoc w założeniu i zorganizowaniu firmy) od partnera/partnerki, najbliższej rodziny lub przyjaciół
2	Wsparcie emocjonalne od partnera/partnerki, najbliższej rodziny lub przyjaciół (np. możliwość przedyskutowania problemów i trudności związanych z firmą, akceptacja partnera/partnerki decyzji o założeniu firmy)
3	Aktywne wsparcie od partnerów biznesowych, znajomych, dawnych współpracowników
4	Nie otrzymałem/am wsparcia
	B11
1	Tak
2	Nie
	B12
1	Dużym
2	Średnim
3	Małym
4	Trudno powiedzieć
	C1
1	1	1 - znaczący spadek,
2	2	2 - spadek,
3	3	3 - brak zmian,
4	4	4 - wzrost,
5	5	5 - znaczący wzrost.
	Trudno powiedzieć
	C2
1	1	1 - Zdecydowanie się nie zgadzam
2	2	2 - Raczej się nie zgadzam
3	3	3 - W niewielkim stopniu się nie zgadzam
4	4	4 - Ani się zgadzam, ani nie zgadzam
5	5	5 - W niewielkim stopniu się zgadzam
6	6	6 - Raczej się zgadzam
7	7	7 - Zdecydowanie się zgadzam
	C2a
1	Tak
2	Nie
	TIP					odwrócone kodowanie dla pozycji: 2, 4, 6, 8, 10
1	1	1 - Zdecydowanie się nie zgadzam				1 na 7
2	2	2 - Raczej się nie zgadzam				2 na 6
3	3	3 - W niewielkim stopniu się nie zgadzam				3 na 5
4	4	4 - Ani się zgadzam, ani nie zgadzam				4 to 4
5	5	5 - W niewielkim stopniu się zgadzam				5 na 3
6	6	6 - Raczej się zgadzam				6 na 2
7	7	7 - Zdecydowanie się zgadzam				7 na 1
	SIR					odwrócone kodowanie dla pozycji: 4, 11, 14
1	1	1 - Na pewno nie				1 na 5
2	2	2 - Raczej nie				2 na 4
3	3	3 - Nie wiem				3 to 3
4	4	4 - Raczej tak				4 na 2
5	5	5 - Na pewno tak				5 na 1
	KAP
1	1	1 - Zdecydowanie się nie zgadzam
2	2	2 - Nie zgadzam się
3	3	3 - Raczej się nie zgadzam
4	4	4 - Raczej się zgadzam
5	5	5 - Zgadzam się
6	6	6 - Zdecydowanie się zgadzam
	test
1	1	1-zdecydowanie nie zgadzam się
2	2	2
3	3	3
4	4	4
5	5	5
6	6	6
7	7	7-zdecydowanie się zgadzam
						odwrócone kodowanie dla pozycji: 3, 5, 8, 10, 13, 14, 15, 16, 17, 18, 23, 25, 26, 30, 31, 32, 33, 34, 36, 39, 41
	DOB
1	1	1 - Zdecydowanie się nie zgadzam				1 na 7
2	2	2 - Nie zgadzam się				2 na 6
3	3	3 - Raczej nie zgadzam się				3 na 5
4	4	4 - Nie mam zdania				4 to 4
5	5	5 - Raczej się zgadzam				5 na 3
6	6	6 - Zgadzam się				6 na 2
7	7	7 - Zdecydowanie się zgadzam				7 na 1
	TW					odwrócone kodowanie dla pozycji: 15, 24.
0	0	0 - Nie				0 na 4
1	1	1 - Raczej nie				1 na 3
2	2	2 - Nie mam zdania				2 to 2
3	3	3 - Raczej tak				3 na 1
4	4	4 - Tak				4 na 0
